# Supplementary material for: Genes showing altered expression in the medial preoptic area in the highly social maternal phenotype are related to autism and other disorders with social deficits
Source: BMC Neurosci. 2014 Jan 14;15:11. doi: 10.1186/1471-2202-15-11 (PMC3906749; doi:10.1186/1471-2202-15-11)
Supplement: Additional file 1 — Complete list of all MPOA microarray target genes, nominal p-values, and fold changes. [file 1471-2202-15-11-S1.xls]

## Sheet: Export Summary
	This document was exported from Numbers. Each table was converted to an Excel worksheet. All other objects on each Numbers sheet were placed on separate worksheets. Please be aware that formula calculations may differ in Excel.
	Numbers Sheet Name	Numbers Table Name	Excel Worksheet Name
	Sheet 1
		Table 1	Sheet 1 - Table 1

## Sheet: Sheet 1 - Table 1
Probe Set ID	NCBI Accession Number	Gene Symbol	Gene Title	Nominal p-value	False Discovery Rate p-value	Fold Change Relative to Virgins
10412260	NM_008046	Fst	follistatin	4.83e-09	0.000115048	2.10818
10394674	NM_007706	Socs2	suppressor of cytokine signaling 2	6.47e-09	0.000115048	1.77224
10588577	NM_009895	Cish	cytokine inducible SH2-containing protein	2.4e-08	0.000284987	1.38331
10535904	NM_013559	Hsph1	heat shock 105kDa/110kDa protein 1	1.51e-07	0.00134197	1.23317
10576971	NM_001081212	Irs2	insulin receptor substrate 2	2.08e-07	0.00148035	1.1585
10498076	NM_001004176	Maml3	mastermind like 3 (Drosophila)	4.28e-07	0.0025387	1.2293
10390691	NM_145434	Nr1d1	nuclear receptor subfamily 1, group D, member 1	6.04e-07	0.00306658	0.827355
10365559	NM_010512	Igf1	insulin-like growth factor 1	9.25e-07	0.00411341	1.68281
10361828	NM_010828	Cited2	Cbp/p300-interacting transactivator, with Glu/Asp-rich carboxy-terminal domain, 2	1.49e-06	0.00587204	1.22661
10372069	NM_007706	Socs2	suppressor of cytokine signaling 2	2.06e-06	0.00716434	1.63576
10522827	NM_007784	Csn1s1	casein alpha s1	2.22e-06	0.00716434	1.57443
10606083	NM_007709	Cited1	Cbp/p300-interacting transactivator with Glu/Asp-rich carboxy-terminal domain 1	4.14e-06	0.010823	1.34357
10502881	NM_012028	St6galnac5	ST6 (alpha-N-acetyl-neuraminyl-2,3-beta-galactosyl-1,3)-N-acetylgalactosaminide alpha-2,6-sialyltransferase 5	4.48e-06	0.010823	1.22515
10551966	NM_001012401	Hspb6	heat shock protein, alpha-crystallin-related, B6	4.62e-06	0.010823	0.83981
10528227	NM_010305	Gnai1	guanine nucleotide binding protein (G protein), alpha inhibiting 1	4.77e-06	0.010823	1.20664
10598409	NM_172472	Tcfe3	transcription factor E3	4.93e-06	0.010823	0.914169
10459671	NM_007831	Dcc	deleted in colorectal carcinoma	5.17e-06	0.010823	1.17077
10490097	NM_175631	Cbln4	cerebellin 4 precursor protein	5.49e-06	0.0108372	1.25385
10541683	NM_001113356	C1rb	complement component 1, r subcomponent B	7.24e-06	0.0133471	1.76128
10355500	NM_010518	Igfbp5	insulin-like growth factor binding protein 5	7.51e-06	0.0133471	1.55469
10384223	NM_008343	Igfbp3	insulin-like growth factor binding protein 3	8.25e-06	0.0139605	1.31321
10352358	NM_028408	Cnih3	cornichon homolog 3 (Drosophila)	1e-05	0.0161957	1.38989
10476482	NM_029530	6330527O06Rik	RIKEN cDNA 6330527O06 gene	1.11e-05	0.017099	1.91871
10445879	NM_001031811	Kcnh8	potassium voltage-gated channel, subfamily H (eag-related), member 8	1.34e-05	0.0198109	1.24152
10456184	NM_133237	Apcdd1	adenomatosis polyposis coli down-regulated 1	1.51e-05	0.0202694	0.89407
10441497	NM_054040	Tulp4	tubby like protein 4	1.52e-05	0.0202694	0.927629
10537851	NM_001004357	Cntnap2	contactin associated protein-like 2	1.54e-05	0.0202694	0.899799
10490159	NM_022995	Pmepa1	prostate transmembrane protein, androgen induced 1	1.78e-05	0.0215475	0.852727
10565089	NM_007755	Cpeb1	cytoplasmic polyadenylation element binding protein 1	1.81e-05	0.0215475	0.8709
10363333	NM_172788	Sh3rf3	SH3 domain containing ring finger 3	1.82e-05	0.0215475	1.10867
10373027	NM_025982	Tspan31	tetraspanin 31	1.99e-05	0.0228036	1.09664
10354598	NM_001001883	Hecw2	HECT, C2 and WW domain containing E3 ubiquitin protein ligase 2	2.16e-05	0.0239657	1.08903
10558049	NM_001080963	Ppapdc1a	phosphatidic acid phosphatase type 2 domain containing 1A	2.23e-05	0.0240575	1.258
10541354	NM_175628	A2m	alpha-2-macroglobulin	2.59e-05	0.0271299	1.29829
10512904	NM_144903	Aldob	aldolase B, fructose-bisphosphate	2.67e-05	0.0271299	0.876548
10487906	NM_018824	Slc23a2	solute carrier family 23 (nucleobase transporters), member 2	2.77e-05	0.0273979	0.933833
10447108	NM_001145452	Arhgef33	Rho guanine nucleotide exchange factor (GEF) 33	2.99e-05	0.0287664	0.800308
10568897	NM_133755	Tubgcp2	tubulin, gamma complex associated protein 2	3.1e-05	0.0290288	0.892711
10521261	NM_010414	Htt	huntingtin	3.5e-05	0.0318686	0.94643
10531529	NM_178854	Cnot6l	CCR4-NOT transcription complex, subunit 6-like	3.95e-05	0.034459	1.21359
10595059	NM_198962	Hcrtr2	hypocretin (orexin) receptor 2	3.97e-05	0.034459	1.20999
10399801	NM_172951	Sntg2	syntrophin, gamma 2	4.2e-05	0.0355912	1.19875
10395659	NM_007728	Coch	coagulation factor C homolog (Limulus polyphemus)	4.58e-05	0.0379055	1.60744
10525406	NM_019805	Anapc7	anaphase promoting complex subunit 7	4.72e-05	0.0381324	0.924291
10602255	NM_001033795	Zcchc16	zinc finger, CCHC domain containing 16	4.98e-05	0.0393161	0.89856
10577190	NM_009025	Rasa3	RAS p21 protein activator 3	5.43e-05	0.0419845	0.943743
10455687	NM_001081224	Prr16	proline rich 16	6.25e-05	0.0470597	1.15357
10526232	NM_024479	Wbscr27	Williams Beuren syndrome chromosome region 27 (human)	6.37e-05	0.0470597	0.881466
10458386	NM_010885	Ndufa2	NADH dehydrogenase (ubiquinone) 1 alpha subcomplex, 2	6.49e-05	0.0470597	1.10011
10374119	NM_010956	Ogdh	oxoglutarate dehydrogenase (lipoamide)	7.17e-05	0.0509951	0.952656
10601569	NM_001081385	Pcdh11x	protocadherin 11 X-linked	7.4e-05	0.0515609	0.906421
10424400	NM_010849	Myc	myelocytomatosis oncogene	7.74e-05	0.0526806	1.30304
10531120	NM_009972	Csn2	casein beta	7.85e-05	0.0526806	1.2232
10384539	NM_018861	Slc1a4	solute carrier family 1 (glutamate/neutral amino acid transporter), member 4	8.05e-05	0.0530146	0.919095
10544815	NM_145567	Hibadh	3-hydroxyisobutyrate dehydrogenase	8.43e-05	0.0544973	1.0846
10428443	NM_026200	Kcnv1	potassium channel, subfamily V, member 1	9.07e-05	0.0565131	1.36477
10469457	NM_026162	Plxdc2	plexin domain containing 2	9.1e-05	0.0565131	1.1179
10556113	NM_001166410	Rbm3	RNA binding motif protein 3	9.39e-05	0.0565131	0.679934
10341173	ENSMUST00000148480	Cox18	COX18 cytochrome c oxidase assembly homolog (S. cerevisiae) [Source:MGI Symbol;Acc:MGI:2448532]	9.53e-05	0.0565131	1.21113
10478854	NM_148929	Slc9a8	solute carrier family 9 (sodium/hydrogen exchanger), member 8	9.69e-05	0.0565131	0.928969
10393774	NM_001195023	Nploc4	nuclear protein localization 4 homolog (S. cerevisiae)	9.7e-05	0.0565131	0.954761
10424062	NR_033609	A930017M01Rik	Smg-5 homolog, nonsense mediated mRNA decay factor pseudogene	0.000101372	0.0576236	0.879557
10397518	NM_146036	Ahsa1	AHA1, activator of heat shock protein ATPase homolog 1 (yeast)	0.000102264	0.0576236	1.10584
10526553	NM_001039385	Vgf	VGF nerve growth factor inducible	0.000104581	0.0576236	1.34533
10530772	NM_019515	Nmu	neuromedin U	0.000106283	0.0576236	1.90257
10426261	NM_021423	Shank3	SH3/ankyrin domain gene 3	0.00010696	0.0576236	1.09074
10500042	NM_030074	Zfp687	zinc finger protein 687	0.000112725	0.0598234	0.909507
10595871	NM_022319	Clstn2	calsyntenin 2	0.000122185	0.0634586	0.931522
10349529	NM_172485	Thsd7b	thrombospondin, type I, domain containing 7B	0.000123144	0.0634586	0.891029
10532865	NM_019834	Git2	G protein-coupled receptor kinase-interactor 2	0.00012726	0.0640492	0.947407
10358454	NM_001166409	Rbm3	RNA binding motif protein 3	0.000129431	0.0640492	0.682808
10486522	NM_011743	Zfp106	zinc finger protein 106	0.000129694	0.0640492	0.952457
10537463	NM_023538	Agk	acylglycerol kinase	0.000131883	0.0642377	1.06612
10385159	NM_025936	Rars	arginyl-tRNA synthetase	0.000134989	0.064862	0.894012
10603469	NM_001166409	Rbm3	RNA binding motif protein 3	0.000137598	0.0652342	0.699222
10345656	NM_001011684	Nms	neuromedin S	0.000141411	0.0653426	0.785235
10463224	NM_183195	Marveld1	MARVEL (membrane-associating) domain containing 1	0.000141502	0.0653426	0.925382
10364712	NM_007705	Cirbp	cold inducible RNA binding protein	0.000144925	0.0660654	0.851134
10386400	NM_011790	Arih2	ariadne homolog 2 (Drosophila)	0.000153121	0.0685025	0.923601
10422912	NM_001162906	2410089E03Rik	RIKEN cDNA 2410089E03 gene	0.000154124	0.0685025	0.92938
10594221	NM_145616	Lrrc49	leucine rich repeat containing 49	0.000159877	0.0701821	0.947929
10607169	NM_009428	Trpc5	transient receptor potential cation channel, subfamily C, member 5	0.00016549	0.0717601	0.874488
10380477	NM_172261	Ppp1r9b	protein phosphatase 1, regulatory subunit 9B	0.000172979	0.074104	1.09322
10585068	BC094249	Fam55d	family with sequence similarity 55, member D	0.000178457	0.0755405	0.904774
10510725	NM_001081376	Chd5	chromodomain helicase DNA binding protein 5	0.000190599	0.0791254	0.926248
10544823	ENSMUST00000096092	Gm5301	predicted pseudogene 5301 [Source:MGI Symbol;Acc:MGI:3642953]	0.000191377	0.0791254	1.09875
10404187	NM_019551	Tdp2	tyrosyl-DNA phosphodiesterase 2	0.000196832	0.0802907	0.851756
10607085	NM_021487	Kcne1l	potassium voltage-gated channel, Isk-related family, member 1-like, pseudogene	0.000198711	0.0802907	0.798262
10441718	NM_016694	Park2	Parkinson disease (autosomal recessive, juvenile) 2, parkin	0.000201879	0.0806539	0.909301
10428998	NM_010026	Asap1	ArfGAP with SH# domain, ankyrin repeat and PH domain1	0.000209813	0.0828924	0.939004
10360297	NM_008429	Kcnj9	potassium inwardly-rectifying channel, subfamily J, member 9	0.000221768	0.0863563	0.923384
10547740	NM_144938	C1s	complement component 1, s subcomponent	0.000223438	0.0863563	1.25664
10554349	ENSMUST00000035939	9330171B17Rik	RIKEN cDNA 9330171B17 gene	0.000226674	0.086665	0.871371
10345840	NM_177084	Slc9a4	solute carrier family 9 (sodium/hydrogen exchanger), member 4	0.000229233	0.0867109	1.19958
10571207	NM_025869	Dusp26	dual specificity phosphatase 26 (putative)	0.000239254	0.087985	0.90978
10580219	NM_007591	Calr	calreticulin	0.000240244	0.087985	1.0947
10471486	NM_001146350	Eng	endoglin	0.000241342	0.087985	1.09605
10348004	NM_027357	Psmd1	proteasome (prosome, macropain) 26S subunit, non-ATPase, 1	0.000248429	0.087985	0.931571
10456353	NM_175012	Grp	gastrin releasing peptide	0.000253369	0.087985	1.54565
10524310	NM_024477	Ttc28	tetratricopeptide repeat domain 28	0.000255324	0.087985	0.907622
10535759	NM_080795	Lnx2	ligand of numb-protein X 2	0.000255747	0.087985	0.931778
10527732	NM_172887	Fry	furry homolog (Drosophila)	0.000256448	0.087985	0.926826
10581772	NM_009149	Glg1	golgi apparatus protein 1	0.000256565	0.087985	0.945201
10363541	NM_007494	Ass1	argininosuccinate synthetase 1	0.000257346	0.087985	0.892197
10446986	NM_015800	Crim1	cysteine rich transmembrane BMP regulator 1 (chordin like)	0.000262255	0.0888096	1.28511
10475890	NM_008587	Mertk	c-mer proto-oncogene tyrosine kinase	0.000268367	0.090022	1.16761
10501622	NM_022427	Gpr88	G-protein coupled receptor 88	0.000275831	0.0908974	1.56054
10493235	NM_198410	Paqr6	progestin and adipoQ receptor family member VI	0.000277939	0.0908974	0.777221
10497964	NM_027558	Pgrmc2	progesterone receptor membrane component 2	0.000278646	0.0908974	0.922281
10400866	NM_053167	Trim9	tripartite motif-containing 9	0.000288821	0.09336	1.0831
10340976	ENSMUST00000097836	Hp1bp3	heterochromatin protein 1, binding protein 3 [Source:MGI Symbol;Acc:MGI:109369]	0.000296782	0.0950693	0.860916
10569057	NM_001172101	Rnh1	ribonuclease/angiogenin inhibitor 1	0.000300831	0.0954007	0.914437
10369792	NM_023598	Arid5b	AT rich interactive domain 5B (MRF1-like)	0.000304202	0.0954007	1.10767
10421924	NM_001081377	Pcdh9	protocadherin 9	0.000305866	0.0954007	1.1693
10496569	NM_145545	Gbp6	guanylate binding protein 6	0.000309875	0.0958106	1.15639
10459262	NM_198649	Ablim3	actin binding LIM protein family, member 3	0.000323019	0.0982671	0.874585
10546066	NM_133934	Isy1	ISY1 splicing factor homolog (S. cerevisiae)	0.000326971	0.0982671	0.940227
10517988	NM_001013780	Slc25a34	solute carrier family 25, member 34	0.000328111	0.0982671	1.1042
10383867	NM_028860	Mtmr3	myotubularin related protein 3	0.000329059	0.0982671	0.947915
10403743	NM_008380	Inhba	inhibin beta-A	0.000331638	0.0982671	1.21148
10503363	NM_028226	Rbm12b	RNA binding motif protein 12B	0.000336074	0.0987584	1.08118
10409434	NM_025828	Lman2	lectin, mannose-binding 2	0.000345366	0.100657	1.06486
10517287	NM_207237	Man1c1	mannosidase, alpha, class 1C, member 1	0.00036728	0.106174	1.12186
10495613	NM_029425	4833424O15Rik	RIKEN cDNA 4833424O15 gene	0.000372311	0.10676	1.1267
10431935	NM_178114	Amigo2	adhesion molecule with Ig like domain 2	0.000393538	0.111898	1.17213
10424126	NM_001037937	Depdc6	DEP domain containing 6	0.000399345	0.111898	1.12344
10406817	NM_007930	Enc1	ectodermal-neural cortex 1	0.00039967	0.111898	1.09429
10388042	NM_134022	6330403K07Rik	RIKEN cDNA 6330403K07 gene	0.000406033	0.112792	0.875507
10527713	NM_080468	Rxfp2	relaxin/insulin-like family peptide receptor 2	0.000413279	0.113915	0.812242
10602925	NM_172783	Phka2	phosphorylase kinase alpha 2	0.000417089	0.11408	0.928573
10443898	NM_134127	Cyp4f15	cytochrome P450, family 4, subfamily f, polypeptide 15	0.000421467	0.114398	1.2576
10431625	NM_018803	Syt10	synaptotagmin X	0.000430159	0.115357	1.24016
10584561	NM_133733	9030425E11Rik	RIKEN cDNA 9030425E11 gene	0.000434049	0.115357	0.924097
10433431	ENSMUST00000083177	U6	U6 spliceosomal RNA [Source:RFAM;Acc:RF00026]	0.000434735	0.115357	1.16705
10367349	NM_001114097	Smarcc2	SWI/SNF related, matrix associated, actin dependent regulator of chromatin, subfamily c, member 2	0.000443062	0.116553	0.958871
10567289	NM_138649	Syt17	synaptotagmin XVII	0.000445797	0.116553	0.854176
10429295	NM_001033876	Kcnk9	potassium channel, subfamily K, member 9	0.000451684	0.116921	0.863293
10404218	NM_008156	Gpld1	glycosylphosphatidylinositol specific phospholipase D1	0.000453782	0.116921	0.857938
10396358	NM_008910	Ppm1a	protein phosphatase 1A, magnesium dependent, alpha isoform	0.00046053	0.117355	0.935296
10604944	NM_017369	Gabre	gamma-aminobutyric acid (GABA) A receptor, subunit epsilon	0.000462065	0.117355	0.734375
10360920	NM_009367	Tgfb2	transforming growth factor, beta 2	0.00049259	0.12422	1.2043
10366043	NM_026268	Dusp6	dual specificity phosphatase 6	0.000500455	0.125315	1.11718
10583286	NM_010287	Gpr83	G protein-coupled receptor 83	0.000507153	0.126104	1.19332
10540012	NM_173002	Zxdc	ZXD family zinc finger C	0.000522657	0.129056	0.957471
10498187	NM_177854	6030405A18Rik	RIKEN cDNA 6030405A18 gene	0.000546875	0.133469	1.1599
10357043	NM_009741	Bcl2	B-cell leukemia/lymphoma 2	0.00055121	0.133469	1.07924
10558583	NM_027201	Zfp511	zinc finger protein 511	0.00055179	0.133469	1.07171
10600892	NM_001033361	Pgr15l	G protein-coupled receptor 15-like	0.000561768	0.133832	0.763655
10394778	NM_016677	Hpcal1	hippocalcin-like 1	0.000563286	0.133832	0.858811
10467599	NM_015748	Slit1	slit homolog 1 (Drosophila)	0.000564581	0.133832	0.912606
10407598	NM_023868	Ryr2	ryanodine receptor 2, cardiac	0.000569882	0.134194	1.0896
10593756	NM_145129	Chrna3	cholinergic receptor, nicotinic, alpha polypeptide 3	0.000573711	0.134207	0.832771
10448878	NM_001163270	Baiap3	BAI1-associated protein 3	0.000619312	0.143927	0.866082
10376269	NM_134189	Galnt10	UDP-N-acetyl-alpha-D-galactosamine:polypeptide N-acetylgalactosaminyltransferase 10	0.000636712	0.14651	0.920126
10539177	NM_138669	Eif4a3	eukaryotic translation initiation factor 4A3	0.000638668	0.14651	0.945002
10408490	NM_025588	Exoc2	exocyst complex component 2	0.000643866	0.146756	0.91601
10546137	NM_030251	Abtb1	ankyrin repeat and BTB (POZ) domain containing 1	0.000663676	0.14888	0.933242
10352439	NM_144796	Susd4	sushi domain containing 4	0.000666683	0.14888	0.921069
10541067	NM_138669	Eif4a3	eukaryotic translation initiation factor 4A3	0.000668089	0.14888	0.944371
10571752	NR_027759	Dctd	dCMP deaminase	0.000673925	0.14888	1.08066
10470584	NM_022887	Tsc1	tuberous sclerosis 1	0.000675542	0.14888	0.920903
10564713	NM_008594	Mfge8	milk fat globule-EGF factor 8 protein	0.000678307	0.14888	1.21661
10338868	ENSMUST00000097914	Rnf220	ring finger protein 220 [Source:MGI Symbol;Acc:MGI:1913993]	0.000684571	0.149333	0.802337
10362937	ENSMUST00000095723	Gm9034	predicted pseudogene 9034 [Source:MGI Symbol;Acc:MGI:3643526]	0.00070188	0.151821	0.90424
10530287	NM_009686	Apbb2	amyloid beta (A4) precursor protein-binding, family B, member 2	0.000704515	0.151821	0.967272
10507015	NM_001048189	Agbl4	ATP/GTP binding protein-like 4	0.000709377	0.151948	0.850994
10599962	NM_001081354	Mamld1	mastermind-like domain containing 1	0.000743072	0.158041	0.905472
10340624	ENSMUST00000133651	Hdac5	histone deacetylase 5 [Source:MGI Symbol;Acc:MGI:1333784]	0.000750867	0.158041	1.33479
10494500	NM_001081139	Ankrd35	ankyrin repeat domain 35	0.000751158	0.158041	0.900626
10566743	NM_001170912	Trim66	tripartite motif-containing 66	0.000763341	0.159659	0.917877
10353632	NM_175642	Bai3	brain-specific angiogenesis inhibitor 3	0.000784583	0.163143	1.10495
10501104	NM_172271	Slc6a17	solute carrier family 6 (neurotransmitter transporter), member 17	0.000792552	0.163842	0.949036
10506274	NM_001164585	Dnajc6	DnaJ (Hsp40) homolog, subfamily C, member 6	0.000811571	0.166804	0.956387
10450038	NM_020581	Angptl4	angiopoietin-like 4	0.000818901	0.167343	1.10993
10527638	NM_009663	Alox5ap	arachidonate 5-lipoxygenase activating protein	0.000829669	0.168574	0.923867
10390458	NM_009545	Pcgf2	polycomb group ring finger 2	0.000838649	0.169419	0.91789
10363350	NM_011030	P4ha1	procollagen-proline, 2-oxoglutarate 4-dioxygenase (proline 4-hydroxylase), alpha 1 polypeptide	0.000843356	0.169419	1.12263
10471154	NM_007494	Ass1	argininosuccinate synthetase 1	0.00085937	0.171666	0.897855
10418434	NM_008407	Itih3	inter-alpha trypsin inhibitor, heavy chain 3	0.000871239	0.173065	0.777819
10349932	NM_175443	Etnk2	ethanolamine kinase 2	0.00088271	0.174276	0.900108
10438098	NM_022324	Sdf2l1	stromal cell-derived factor 2-like 1	0.000887138	0.174276	1.19112
10382935	NM_198022	Tnrc6c	trinucleotide repeat containing 6C	0.000904007	0.176614	0.959197
10553080	NM_009800	Car11	carbonic anhydrase 11	0.000936493	0.181961	1.2279
10421932	NM_001081377	Pcdh9	protocadherin 9	0.000944946	0.182606	1.1686
10403821	ENSMUST00000103558	Tcrg-V3	T-cell receptor gamma, variable 3	0.000963858	0.184975	1.24296
10353803	NM_198899	Uggt1	UDP-glucose glycoprotein glucosyltransferase 1	0.000968864	0.184975	1.06962
10357594	NM_018750	Rassf5	Ras association (RalGDS/AF-6) domain family member 5	0.000972816	0.184975	0.930129
10380226	NM_198013	Cuedc1	CUE domain containing 1	0.00100065	0.189256	0.92892
10421930	ENSMUST00000083080	U1	U1 spliceosomal RNA [Source:RFAM;Acc:RF00003]	0.00101091	0.190184	1.12382
10504218	NM_019874	Dnajb5	DnaJ (Hsp40) homolog, subfamily B, member 5	0.00104991	0.196483	1.08266
10396030	NM_178912	Fancm	Fanconi anemia, complementation group M	0.00106126	0.197566	0.894701
10400155	NM_021361	Nova1	neuro-oncological ventral antigen 1	0.00106958	0.198079	0.896943
10589420	NM_007658	Cdc25a	cell division cycle 25 homolog A (S. pombe)	0.00108011	0.198991	0.940391
10436945	NM_017391	Slc5a3	solute carrier family 5 (inositol transporters), member 3	0.00110769	0.203021	1.10444
10558150	NM_019564	Htra1	HtrA serine peptidase 1	0.00112794	0.205345	1.17698
10403842	NM_080288	Elmo1	engulfment and cell motility 1, ced-12 homolog (C. elegans)	0.00113253	0.205345	1.09335
10535458	NM_028379	Zdhhc4	zinc finger, DHHC domain containing 4	0.00113769	0.205345	0.925666
10456492	BC096371	D18Ertd653e	DNA segment, Chr 18, ERATO Doi 653, expressed	0.00115017	0.206094	0.918146
10554549	NM_001004185	Whamm	WAS protein homolog associated with actin, golgi membranes and microtubules	0.00115344	0.206094	0.936541
10551724	NM_029887	Yif1b	Yip1 interacting factor homolog B (S. cerevisiae)	0.00116532	0.207176	0.940567
10506433	NM_177259	Dab1	disabled homolog 1 (Drosophila)	0.00117346	0.207544	0.919811
10541873	NM_025595	Mrpl51	mitochondrial ribosomal protein L51	0.00117906	0.207544	1.10206
10558847	NM_001081118	Phrf1	PHD and ring finger domains 1	0.00119182	0.208756	1.05625
10404763	NM_001163572	Tmem170b	transmembrane protein 170B	0.00120031	0.209213	0.928618
10392642	NM_147219	Abca5	ATP-binding cassette, sub-family A (ABC1), member 5	0.00121302	0.210397	0.914311
10585517	NM_172923	AI118078	expressed sequence AI118078	0.00125343	0.215522	0.931154
10550956	NM_023154	Ethe1	ethylmalonic encephalopathy 1	0.00125738	0.215522	1.09838
10582664	NM_175149	2310022B05Rik	RIKEN cDNA 2310022B05 gene	0.00126429	0.215522	0.89286
10498500	NM_019918	Vmn2r1	vomeronasal 2, receptor 1	0.00126828	0.215522	0.863727
10550605	NM_028153	Eml2	echinoderm microtubule associated protein like 2	0.00127512	0.215522	0.936033
10507500	NM_008135	Slc6a9	solute carrier family 6 (neurotransmitter transporter, glycine), member 9	0.00128696	0.215522	0.937434
10532368	NM_001142642	Fbrsl1	fibrosin-like 1	0.00128736	0.215522	0.929057
10478341	NM_172150	Ift52	intraflagellar transport 52 homolog (Chlamydomonas)	0.00129106	0.215522	0.947785
10555027	NM_010248	Gab2	growth factor receptor bound protein 2-associated protein 2	0.00129875	0.215792	0.898157
10447056	NM_027455	Qpct	glutaminyl-peptide cyclotransferase (glutaminyl cyclase)	0.00132681	0.21943	0.856346
10536324	NM_023048	Asb4	ankyrin repeat and SOCS box-containing 4	0.00135214	0.221765	0.696972
10501811	NM_145394	Slc44a3	solute carrier family 44, member 3	0.00135877	0.221765	0.904101
10393379	NM_026280	Mxra7	matrix-remodelling associated 7	0.00135964	0.221765	0.908761
10527896	NM_001003909	Ankib1	ankyrin repeat and IBR domain containing 1	0.00138792	0.225344	0.897023
10471360	NM_133852	Golga2	golgi autoantigen, golgin subfamily a, 2	0.00140116	0.226459	0.925402
10401607	NM_008827	Pgf	placental growth factor	0.00142412	0.227293	0.914649
10458960	NM_001127338	Aldh7a1	aldehyde dehydrogenase family 7, member A1	0.00142585	0.227293	1.06863
10515396	NR_024078	Btbd19	BTB (POZ) domain containing 19	0.00143011	0.227293	0.928239
10354581	ENSMUST00000083258	U6	U6 spliceosomal RNA [Source:RFAM;Acc:RF00026]	0.00143188	0.227293	0.677829
10451650	NM_001110832	Nfya	nuclear transcription factor-Y alpha	0.00144206	0.227878	1.06142
10501244	NM_028779	Ampd2	adenosine monophosphate deaminase 2	0.00144839	0.227878	0.920869
10511363	NM_001002927	Penk	preproenkephalin	0.00146112	0.228088	1.23782
10547719	NM_153508	Clstn3	calsyntenin 3	0.00146255	0.228088	1.11627
10394805	ENSMUST00000063216	5730507C01Rik	RIKEN cDNA 5730507C01 gene	0.00147677	0.228938	0.870872
10532984	NM_019682	Dynll1	dynein light chain LC8-type 1	0.00148088	0.228938	1.08184
10375432	NM_177075	C030019I05Rik	RIKEN cDNA C030019I05 gene	0.00154508	0.235931	0.846426
10591369	NM_010066	Dnmt1	DNA methyltransferase (cytosine-5) 1	0.00154612	0.235931	0.952262
10440558	NM_001081068	Ltn1	listerin E3 ubiquitin protein ligase 1	0.00156267	0.235931	1.0784
10540822	NM_172890	Slc6a11	solute carrier family 6 (neurotransmitter transporter, GABA), member 11	0.00157345	0.235931	0.895534
10353849	BC132293	4632411B12Rik	RIKEN cDNA 4632411B12 gene	0.00157352	0.235931	0.923269
10592830	NM_027889	Vps11	vacuolar protein sorting 11 (yeast)	0.00158143	0.235931	0.928699
10570018	NM_033622	Tnfsf13b	tumor necrosis factor (ligand) superfamily, member 13b	0.00158303	0.235931	0.888541
10347669	NM_010564	Inha	inhibin alpha	0.00158883	0.235931	1.08324
10567591	NM_001033173	Usp31	ubiquitin specific peptidase 31	0.00158887	0.235931	1.09307
10359828	NM_001164312	Gm4847	predicted gene 4847	0.00159247	0.235931	1.20943
10375909	NM_153785	Cdkl3	cyclin-dependent kinase-like 3	0.00161129	0.237729	0.904355
10503382	NM_001111027	Runx1t1	runt-related transcription factor 1; translocated to, 1 (cyclin D-related)	0.00162703	0.239059	1.10313
10568392	NM_026418	Rgs10	regulator of G-protein signalling 10	0.00164309	0.240425	0.888619
10390269	NR_033523	Gm11517	ubiquitin A-52 residue ribosomal protein fusion product 1 pseudogene	0.00168184	0.24492	1.12436
10339475	ENSMUST00000005578	Cic	capicua homolog (Drosophila) [Source:MGI Symbol;Acc:MGI:1918972]	0.00168758	0.24492	0.918529
10493409	NM_011886	Scamp3	secretory carrier membrane protein 3	0.0017058	0.246004	1.06542
10553092	NM_016974	Dbp	D site albumin promoter binding protein	0.00171284	0.246004	0.8883
10579114	BC028663	Yjefn3	YjeF N-terminal domain containing 3	0.00172015	0.246004	1.12531
10557758	NM_178029	Setd1a	SET domain containing 1A	0.00172273	0.246004	0.945599
10536401	NM_008751	Nxph1	neurexophilin 1	0.00173775	0.246589	1.18145
10573112	ENSMUST00000083248	SNORA42	Small nucleolar RNA SNORA42/SNORA80 family [Source:RFAM;Acc:RF00406]	0.00174069	0.246589	1.10602
10480139	NM_153155	C1ql3	C1q-like 3	0.00176325	0.246945	1.32767
10562349	NM_026549	Pdcd2l	programmed cell death 2-like	0.00176449	0.246945	0.928137
10387505	NM_013415	Atp1b2	ATPase, Na+/K+ transporting, beta 2 polypeptide	0.00176591	0.246945	0.954224
10352178	NM_178653	Sccpdh	saccharopine dehydrogenase (putative)	0.00177099	0.246945	0.897862
10413461	NM_177814	Erc2	ELKS/RAB6-interacting/CAST family member 2	0.00179937	0.249923	1.11622
10596575	NM_029103	Manf	mesencephalic astrocyte-derived neurotrophic factor	0.00183913	0.254451	1.0932
10381962	NM_207624	Ace	angiotensin I converting enzyme (peptidyl-dipeptidase A) 1	0.00186263	0.255763	0.910563
10379968	NM_019756	Tubd1	tubulin, delta 1	0.001863	0.255763	1.13171
10346843	NM_001077403	Nrp2	neuropilin 2	0.00187261	0.256093	1.08891
10539933	NM_153162	Txnrd3	thioredoxin reductase 3	0.00188117	0.256279	0.883006
10602009	NM_023270	Rnf128	ring finger protein 128	0.00189725	0.257483	0.929075
10607283	NM_030700	Maged2	melanoma antigen, family D, 2	0.00190481	0.257526	0.928367
10399642	ENSMUST00000101568	LOC100043371	similar to development and differentiation enhancing factor 2	0.0019533	0.263082	0.902804
10409322	NM_028597	Thoc3	THO complex 3	0.00196565	0.263345	0.912748
10604473	NM_177591	Igsf1	immunoglobulin superfamily, member 1	0.00198176	0.263345	0.845494
10598474	NM_078484	Slc35a2	solute carrier family 35 (UDP-galactose transporter), member A2	0.00198618	0.263345	1.04375
10568221	NM_009266	Sephs2	selenophosphate synthetase 2	0.00198752	0.263345	0.92408
10591270	NM_173777	Olfm2	olfactomedin 2	0.00201208	0.263345	0.902408
10601272	NM_027181	Pin4	protein (peptidyl-prolyl cis/trans isomerase) NIMA-interacting, 4 (parvulin)	0.00201375	0.263345	1.07283
10540059	NM_027868	Slc41a3	solute carrier family 41, member 3	0.00201643	0.263345	0.876528
10449452	NM_010220	Fkbp5	FK506 binding protein 5	0.00201756	0.263345	1.10786
10534152	NM_145218	Wbscr17	Williams-Beuren syndrome chromosome region 17 homolog (human)	0.00202883	0.263345	1.06729
10567797	NM_028816	Xpo6	exportin 6	0.00202932	0.263345	0.93904
10604661	ENSMUST00000120608	Gm1862	predicted pseudogene 1862 [Source:MGI Symbol;Acc:MGI:3037720]	0.00204709	0.26368	0.875638
10597883	NM_133979	Ano10	anoctamin 10	0.00205573	0.26368	0.929108
10448748	NM_011956	Nubp2	nucleotide binding protein 2	0.00206714	0.26368	1.11014
10561712	NM_011464	Spint2	serine protease inhibitor, Kunitz type 2	0.00207184	0.26368	0.88129
10532753	NM_011779	Coro1c	coronin, actin binding protein 1C	0.00208717	0.26368	0.910091
10363970	NM_029781	Rab36	RAB36, member RAS oncogene family	0.00208781	0.26368	0.919992
10498093	ENSMUST00000099103	Gm10728	predicted gene 10728 [Source:MGI Symbol;Acc:MGI:3708672]	0.00208989	0.26368	1.1443
10570837	NM_011394	Slc20a2	solute carrier family 20, member 2	0.00209946	0.26368	0.934564
10399671	NM_016677	Hpcal1	hippocalcin-like 1	0.002105	0.26368	0.859393
10426812	NM_010271	Gpd1	glycerol-3-phosphate dehydrogenase 1 (soluble)	0.00210606	0.26368	1.12878
10524909	NM_008712	Nos1	nitric oxide synthase 1, neuronal	0.00212629	0.26448	0.849136
10600069	NM_020488	Gabrq	gamma-aminobutyric acid (GABA) A receptor, subunit theta	0.00212732	0.26448	0.848116
10561008	NM_001039185	Ceacam1	carcinoembryonic antigen-related cell adhesion molecule 1	0.002146	0.265235	1.18365
10438769	NM_016674	Cldn1	claudin 1	0.00214831	0.265235	0.879439
10366346	NM_009344	Phlda1	pleckstrin homology-like domain, family A, member 1	0.00216032	0.265794	1.13983
10472436	NM_020283	B3galt1	UDP-Gal:betaGlcNAc beta 1,3-galactosyltransferase, polypeptide 1	0.002189	0.267236	1.11153
10520718	NM_153680	Snx17	sorting nexin 17	0.00219689	0.267236	0.941214
10559516	NM_175372	Rdh13	retinol dehydrogenase 13 (all-trans and 9-cis)	0.0021976	0.267236	0.916062
10605195	NM_008224	Hcfc1	host cell factor C1	0.0022021	0.267236	0.956618
10520527	NM_023047	Dpysl5	dihydropyrimidinase-like 5	0.00222602	0.26922	0.900482
10478949	NM_029761	Dok5	docking protein 5	0.0022616	0.271947	0.912954
10545041	NM_021432	Nap1l5	nucleosome assembly protein 1-like 5	0.00226387	0.271947	0.910541
10499378	NM_013658	Sema4a	sema domain, immunoglobulin domain (Ig), transmembrane domain (TM) and short cytoplasmic domain, (semaphorin) 4A	0.0022736	0.272197	0.844659
10430255	NM_001168260	Foxred2	FAD-dependent oxidoreductase domain containing 2	0.00231118	0.275768	0.924371
10524234	NM_198306	Galnt9	UDP-N-acetyl-alpha-D-galactosamine:polypeptide N-acetylgalactosaminyltransferase 9	0.00233166	0.27728	1.06428
10421172	NM_026331	Slc25a37	solute carrier family 25, member 37	0.00234733	0.27734	1.13287
10395252	NM_001162903	2010109K11Rik	RIKEN cDNA 2010109K11 gene	0.00234776	0.27734	1.13397
10352756	NM_001134829	Lpgat1	lysophosphatidylglycerol acyltransferase 1	0.00236625	0.277851	1.06589
10344879	NM_001160369	A830018L16Rik	RIKEN cDNA A830018L16 gene	0.00236772	0.277851	1.10329
10570002	NM_001162906	2410089E03Rik	RIKEN cDNA 2410089E03 gene	0.00239519	0.278806	0.922284
10481678	ENSMUST00000009695	6330409D20Rik	RIKEN cDNA 6330409D20 gene	0.00239536	0.278806	0.873352
10359078	NM_001039184	Cep350	centrosomal protein 350	0.00239937	0.278806	0.85675
10581996	NM_029441	Cdyl2	chromodomain protein, Y chromosome-like 2	0.00243917	0.282004	0.941673
10340185	ENSMUST00000026254	Gbf1	golgi-specific brefeldin A-resistance factor 1 [Source:MGI Symbol;Acc:MGI:1861607]	0.00244816	0.282004	0.883331
10460529	NM_145495	Rin1	Ras and Rab interactor 1	0.00245545	0.282004	1.15799
10446594	ENSMUST00000083372	U6	U6 spliceosomal RNA [Source:RFAM;Acc:RF00026]	0.00246417	0.282004	1.09493
10493758	NM_139304	Gatad2b	GATA zinc finger domain containing 2B	0.00246655	0.282004	0.959108
10491883	NM_001110239	Acp1	acid phosphatase 1, soluble	0.00251309	0.286404	0.954204
10465604	NM_016737	Stip1	stress-induced phosphoprotein 1	0.00254497	0.289111	1.05782
10371432	BC003288	D10Wsu52e	DNA segment, Chr 10, Wayne State University 52, expressed	0.0025887	0.291246	0.949132
10555389	NM_011671	Ucp2	uncoupling protein 2 (mitochondrial, proton carrier)	0.00259541	0.291246	0.90583
10606235	NM_175358	Zdhhc15	zinc finger, DHHC domain containing 15	0.00259577	0.291246	1.12171
10453736	NM_028789	Unkl	unkempt-like (Drosophila)	0.00259653	0.291246	0.914349
10354506	NM_133829	Mfsd6	major facilitator superfamily domain containing 6	0.00261306	0.292178	0.942683
10569134	NM_016874	Deaf1	deformed epidermal autoregulatory factor 1 (Drosophila)	0.00262249	0.292313	0.909686
10348963	NM_172851	Cntnap5b	contactin associated protein-like 5B	0.00265533	0.294481	1.17069
10458044	NM_133676	Osgep	O-sialoglycoprotein endopeptidase	0.00265877	0.294481	0.954467
10454851	NM_133687	Cxxc5	CXXC finger 5	0.00266678	0.294481	0.934608
10378988	NM_174852	Phf12	PHD finger protein 12	0.00268179	0.294655	0.946767
10440019	NM_019631	Tmem45a	transmembrane protein 45a	0.00268493	0.294655	1.17272
10395142	NM_013709	Sh3yl1	Sh3 domain YSC-like 1	0.00270019	0.295417	0.917479
10586505	NM_145617	Herc1	hect (homologous to the E6-AP (UBE3A) carboxyl terminus) domain and RCC1 (CHC1)-like domain (RLD) 1	0.00271173	0.295428	0.956223
10505779	NM_139306	Acer2	alkaline ceramidase 2	0.0027169	0.295428	1.2062
10529252	NM_194340	C330019G07Rik	RIKEN cDNA C330019G07 gene	0.00273712	0.29622	1.06661
10468909	NM_026866	Disp1	dispatched homolog 1 (Drosophila)	0.00274667	0.29622	0.948123
10367931	NM_181470	Ltv1	LTV1 homolog (S. cerevisiae)	0.0027564	0.29622	1.07861
10494643	NM_008256	Hmgcs2	3-hydroxy-3-methylglutaryl-Coenzyme A synthase 2	0.0027584	0.29622	1.24705
10538482	NM_007407	Adcyap1r1	adenylate cyclase activating polypeptide 1 receptor 1	0.00276585	0.29622	0.938244
10550131	NM_001168504	Pla2g4c	phospholipase A2, group IVC (cytosolic, calcium-independent)	0.00280439	0.299447	1.17557
10382136	NM_001163473	1810010H24Rik	RIKEN cDNA 1810010H24 gene	0.00281307	0.299474	0.881961
10444587	AK078618	7330403C04Rik	RIKEN cDNA 7330403C04 gene	0.00282742	0.299548	1.08601
10586700	NM_013646	Rora	RAR-related orphan receptor alpha	0.00283544	0.299548	0.926112
10516335	NM_011902	Tekt2	tektin 2	0.00283904	0.299548	0.831759
10389929	NM_009783	Cacna1g	calcium channel, voltage-dependent, T type, alpha 1G subunit	0.00287836	0.301817	0.912616
10485514	NM_016739	Caprin1	cell cycle associated protein 1	0.00288341	0.301817	1.0683
10572870	NM_178017	Hmgxb4	HMG box domain containing 4	0.002886	0.301817	0.934716
10562911	NM_001042655	Tbc1d17	TBC1 domain family, member 17	0.0029077	0.302211	0.932551
10601466	NM_031382	Tex16	testis expressed gene 16	0.00291168	0.302211	0.876451
10561017	NM_008776	Pafah1b3	platelet-activating factor acetylhydrolase, isoform 1b, subunit 3	0.00291956	0.302211	0.926055
10495111	NM_027432	Wdr77	WD repeat domain 77	0.00292966	0.302211	0.939658
10374453	NM_008131	Glul	glutamate-ammonia ligase (glutamine synthetase)	0.00294543	0.302211	1.12187
10485282	NM_026944	Alkbh3	alkB, alkylation repair homolog 3 (E. coli)	0.00295517	0.302211	0.923252
10388310	NM_001015046	Rap1gap2	RAP1 GTPase activating protein 2	0.0029665	0.302211	0.937644
10492091	NM_019483	Smad9	MAD homolog 9 (Drosophila)	0.00296749	0.302211	0.909761
10601343	NM_053201	Magee1	melanoma antigen, family E, 1	0.00298229	0.302211	0.961892
10559790	NM_011769	Zim1	zinc finger, imprinted 1	0.00299186	0.302211	0.862792
10522895	NM_007786	Csn3	casein kappa	0.00300747	0.302211	1.21426
10536405	ENSMUST00000101672	Nxph1	neurexophilin 1	0.00301104	0.302211	1.1915
10443383	NM_026571	Lhfpl5	lipoma HMGIC fusion partner-like 5	0.0030216	0.302211	0.938936
10437499	NM_001079814	Glyr1	glyoxylate reductase 1 homolog (Arabidopsis)	0.00303505	0.302211	0.94755
10550650	NM_007948	Ercc1	excision repair cross-complementing rodent repair deficiency, complementation group 1	0.00304343	0.302211	1.10024
10340021	ENSMUST00000126046	Ube2g1	ubiquitin-conjugating enzyme E2G 1 (UBC7 homolog, C. elegans) [Source:MGI Symbol;Acc:MGI:1914378]	0.00304716	0.302211	1.22586
10349383	NM_028787	Slc35f5	solute carrier family 35, member F5	0.00304811	0.302211	0.928346
10546152	NM_176973	Podxl2	podocalyxin-like 2	0.00305308	0.302211	0.918812
10400157	NM_021361	Nova1	neuro-oncological ventral antigen 1	0.00305387	0.302211	0.938647
10354644	ENSMUST00000083258	U6	U6 spliceosomal RNA [Source:RFAM;Acc:RF00026]	0.00306111	0.302211	2.29946
10479833	NM_181848	Optn	optineurin	0.00306826	0.302211	0.904017
10344106	ENSMUST00000168323	Psmc5	protease (prosome, macropain) 26S subunit, ATPase 5 [Source:MGI Symbol;Acc:MGI:105047]	0.00308815	0.303329	1.11074
10365384	NM_001024918	Rfx4	regulatory factor X, 4 (influences HLA class II expression)	0.00310504	0.304149	0.907926
10607806	NM_177429	Ofd1	oral-facial-digital syndrome 1 gene homolog (human)	0.00312624	0.305383	0.893672
10436823	NM_016967	Olig2	oligodendrocyte transcription factor 2	0.00315994	0.307288	1.13519
10379034	NM_026708	Tlcd1	TLC domain containing 1	0.00317629	0.307288	0.852404
10453811	NM_001083628	Greb1l	growth regulation by estrogen in breast cancer-like	0.00318737	0.307288	1.14256
10578922	NM_178633	Klhl2	kelch-like 2, Mayven (Drosophila)	0.00319599	0.307288	1.08141
10582458	NM_001081379	Ankrd11	ankyrin repeat domain 11	0.00319954	0.307288	0.930652
10394812	XR_106691	Gm4983	predicted gene 4983	0.00320091	0.307288	0.862228
10535852	NM_007513	Slc7a1	solute carrier family 7 (cationic amino acid transporter, y+ system), member 1	0.00320622	0.307288	0.917142
10517517	NM_007572	C1qa	complement component 1, q subcomponent, alpha polypeptide	0.00322747	0.308493	1.09189
10450622	NM_001142744	Atat1	alpha tubulin acetyltransferase 1	0.00323749	0.30862	1.04817
10452571	NM_008984	Ptprm	protein tyrosine phosphatase, receptor type, M	0.00326315	0.30873	0.90755
10524436	NM_001033202	Usp30	ubiquitin specific peptidase 30	0.00326431	0.30873	0.930954
10342614	ENSMUST00000167702	Tbl3	transducin (beta)-like 3 [Source:MGI Symbol;Acc:MGI:2384863]	0.0032754	0.30873	1.21239
10590892	NM_026665	Cep57	centrosomal protein 57	0.00327616	0.30873	0.941065
10449071	NM_145999	Rhot2	ras homolog gene family, member T2	0.00328205	0.30873	0.961839
10410508	NM_010888	Ndufs6	NADH dehydrogenase (ubiquinone) Fe-S protein 6	0.00329131	0.308784	1.07576
10579070	NM_172754	Zfp868	zinc finger protein 868	0.00330722	0.30946	0.933308
10404051	NM_175654	Hist1h4d	histone cluster 1, H4d	0.00334321	0.31138	0.467577
10399234	NM_001082483	Efr3b	EFR3 homolog B (S. cerevisiae)	0.00335751	0.31138	0.936669
10552143	NM_017394	Slc7a10	solute carrier family 7 (cationic amino acid transporter, y+ system), member 10	0.0033615	0.31138	0.86149
10517312	NM_025382	Tmem57	transmembrane protein 57	0.00336277	0.31138	0.951634
10453629	NM_001081963	9430020K01Rik	RIKEN cDNA 9430020K01 gene	0.00337378	0.311588	1.11523
10476969	NM_153781	Pygb	brain glycogen phosphorylase	0.00338704	0.312003	0.955254
10531987	NM_008620	Gbp4	guanylate binding protein 4	0.00340061	0.312123	0.928939
10342931	ENSMUST00000095435	Fam108a	family with sequence similarity 108, member A [Source:MGI Symbol;Acc:MGI:106388]	0.00341698	0.312123	0.842893
10340114	ENSMUST00000173247	Abhd16a	abhydrolase domain containing 16A [Source:MGI Symbol;Acc:MGI:99476]	0.00342345	0.312123	1.13651
10343572	ENSMUST00000155801	Canx	calnexin [Source:MGI Symbol;Acc:MGI:88261]	0.00343217	0.312123	0.937832
10582008	NM_026844	2310061C15Rik	RIKEN cDNA 2310061C15 gene	0.00343224	0.312123	1.09856
10523905	NM_013827	Mtf2	metal response element binding transcription factor 2	0.00351102	0.318473	0.91154
10483110	NM_027835	Ifih1	interferon induced with helicase C domain 1	0.0035596	0.321435	0.915803
10587023	NM_023635	Rab27a	RAB27A, member RAS oncogene family	0.00356176	0.321435	0.932309
10520459	NM_001167879	Fam59b	family with sequence similarity 59, member B	0.00359883	0.323958	0.938055
10494509	NM_146135	Pias3	protein inhibitor of activated STAT 3	0.00361474	0.324569	0.919812
10464415	NM_026437	Fam45a	family with sequence similarity 45, member A	0.00363007	0.325124	0.934476
10471337	NM_145145	Pomt1	protein-O-mannosyltransferase 1	0.00367033	0.326985	1.08043
10464974	NM_030109	Sf3b2	splicing factor 3b, subunit 2	0.00367485	0.326985	0.930495
10425601	NM_153484	Tef	thyrotroph embryonic factor	0.00368484	0.326985	1.03481
10464728	NM_001001984	Kdm2a	lysine (K)-specific demethylase 2A	0.00368762	0.326985	0.962357
10356406	NM_001111314	Ngef	neuronal guanine nucleotide exchange factor	0.00372225	0.329234	1.13769
10416175	NM_010910	Nefl	neurofilament, light polypeptide	0.00373351	0.32941	1.10136
10606445	NM_025949	Rps6ka6	ribosomal protein S6 kinase polypeptide 6	0.00374945	0.329998	0.863064
10352777	NM_009579	Slc30a1	solute carrier family 30 (zinc transporter), member 1	0.00377729	0.330862	0.928259
10429568	NM_010741	Ly6c1	lymphocyte antigen 6 complex, locus C1	0.00379824	0.330862	1.11771
10599776	NM_009766	Brs3	bombesin-like receptor 3	0.00380065	0.330862	0.78601
10501608	NM_011693	Vcam1	vascular cell adhesion molecule 1	0.0038051	0.330862	0.903458
10401891	NM_175367	Ston2	stonin 2	0.00380579	0.330862	0.942067
10520250	NM_016736	Nub1	negative regulator of ubiquitin-like proteins 1	0.00383352	0.331442	0.941547
10351781	NM_001039484	Kcnj10	potassium inwardly-rectifying channel, subfamily J, member 10	0.00383862	0.331442	0.899961
10401296	NM_080440	Slc8a3	solute carrier family 8 (sodium/calcium exchanger), member 3	0.00384042	0.331442	0.941615
10354576	NM_001160386	Dnahc7b	dynein, axonemal, heavy chain 7B	0.00385684	0.331931	0.853192
10583697	NM_001174078	Smarca4	SWI/SNF related, matrix associated, actin dependent regulator of chromatin, subfamily a, member 4	0.00386477	0.331931	1.06286
10585874	NM_010421	Hexa	hexosaminidase A	0.00389983	0.3332	1.098
10526559	NM_009599	Ache	acetylcholinesterase	0.0039006	0.3332	0.90577
10521391	NM_030721	Acox3	acyl-Coenzyme A oxidase 3, pristanoyl	0.00392877	0.3332	0.921682
10554475	NM_178707	Zfp592	zinc finger protein 592	0.00392984	0.3332	0.963337
10483326	NM_018852	Scn9a	sodium channel, voltage-gated, type IX, alpha	0.00393648	0.3332	1.16437
10365288	NM_020024	Taf10	TAF10 RNA polymerase II, TATA box binding protein (TBP)-associated factor	0.00393716	0.3332	1.07992
10449487	BC027076	Slc26a8	solute carrier family 26, member 8	0.00395287	0.3332	0.919935
10496192	NM_021382	Tacr3	tachykinin receptor 3	0.0039545	0.3332	1.21247
10588722	NM_028369	Mon1a	MON1 homolog A (yeast)	0.00397832	0.334414	1.06392
10560329	NM_001162950	Hif3a	hypoxia inducible factor 3, alpha subunit	0.00400702	0.336033	1.11726
10536949	NM_177204	Fam40b	family with sequence similarity 40, member B	0.00408403	0.338186	1.42669
10509441	NM_199307	Ece1	endothelin converting enzyme 1	0.0040862	0.338186	0.903453
10350753	NM_008131	Glul	glutamate-ammonia ligase (glutamine synthetase)	0.00408787	0.338186	1.1176
10422164	NM_007904	Ednrb	endothelin receptor type B	0.00409974	0.338186	0.866463
10341189	ENSMUST00000020285	Sar1a	SAR1 gene homolog A (S. cerevisiae) [Source:MGI Symbol;Acc:MGI:98230]	0.004105	0.338186	0.903094
10440574	NM_001081068	Ltn1	listerin E3 ubiquitin protein ligase 1	0.00410572	0.338186	1.14072
10473224	NM_024438	Dusp19	dual specificity phosphatase 19	0.00411179	0.338186	1.11092
10495120	NM_007696	Ovgp1	oviductal glycoprotein 1	0.00411548	0.338186	0.904368
10492826	NM_001177773	Fbxw7	F-box and WD-40 domain protein 7	0.00411953	0.338186	1.05029
10413220	ENSMUST00000162645	Zmiz1	zinc finger, MIZ-type containing 1	0.00412782	0.338186	0.946392
10493203	NM_020003	0610031J06Rik	RIKEN cDNA 0610031J06 gene	0.0041567	0.339224	1.04663
10561031	NM_010719	Lipe	lipase, hormone sensitive	0.00415957	0.339224	1.06734
10441195	NM_031174	Dscam	Down syndrome cell adhesion molecule	0.00417055	0.339342	0.922513
10488020	NM_029148	Tmx4	thioredoxin-related transmembrane protein 4	0.00422195	0.341208	0.922714
10538413	NM_199143	Znrf2	zinc and ring finger 2	0.00422217	0.341208	1.07512
10595718	NM_018763	Chst2	carbohydrate sulfotransferase 2	0.00422228	0.341208	1.07776
10550102	NM_001083188	Lig1	ligase I, DNA, ATP-dependent	0.00424779	0.341947	0.926686
10594315	NM_010193	Fem1b	feminization 1 homolog b (C. elegans)	0.00426301	0.341947	0.956215
10454782	NM_007913	Egr1	early growth response 1	0.0042676	0.341947	1.25928
10440554	NM_001081068	Ltn1	listerin E3 ubiquitin protein ligase 1	0.00427364	0.341947	1.07762
10362392	NM_134101	Psmd2	proteasome (prosome, macropain) 26S subunit, non-ATPase, 2	0.00427951	0.341947	0.962879
10556509	NM_145584	Spon1	spondin 1, (f-spondin) extracellular matrix protein	0.00430408	0.342349	0.942343
10350015	NM_028320	Adipor1	adiponectin receptor 1	0.00430755	0.342349	1.0655
10596583	NM_153413	Dock3	dedicator of cyto-kinesis 3	0.00432388	0.342349	0.947939
10549200	NM_011444	Sox5	SRY-box containing gene 5	0.00434599	0.342349	0.928666
10538617	NM_133737	Lancl2	LanC (bacterial lantibiotic synthetase component C)-like 2	0.00435707	0.342349	0.934891
10442396	NM_013855	Abca3	ATP-binding cassette, sub-family A (ABC1), member 3	0.00436424	0.342349	0.936864
10474048	NM_030725	Syt13	synaptotagmin XIII	0.00437332	0.342349	0.929748
10506603	NM_023672	Ssbp3	single-stranded DNA binding protein 3	0.00439078	0.342349	0.937715
10354233	NM_001013025	Tgfbrap1	transforming growth factor, beta receptor associated protein 1	0.00439452	0.342349	0.940684
10509571	NM_008868	Pla2g2c	phospholipase A2, group IIC	0.00439594	0.342349	0.922585
10460317	NM_008851	Pitpnm1	phosphatidylinositol transfer protein, membrane-associated 1	0.00439875	0.342349	0.925581
10510604	NM_172704	Dnajc11	DnaJ (Hsp40) homolog, subfamily C, member 11	0.00440007	0.342349	0.957769
10394699	NM_009072	Rock2	Rho-associated coiled-coil containing protein kinase 2	0.00441581	0.342823	1.12335
10432866	NM_001003667	Krt77	keratin 77	0.00442889	0.342833	0.926455
10461999	NM_146096	Fam108b	family with sequence similarity 108, member B	0.00443523	0.342833	1.07179
10404195	BC115940	D130043K22Rik	RIKEN cDNA D130043K22 gene	0.00445637	0.34372	0.941412
10458349	NM_025291	Sra1	steroid receptor RNA activator 1	0.00447143	0.344136	1.06404
10459866	NM_001171010	Slc14a1	solute carrier family 14 (urea transporter), member 1	0.00450205	0.345042	0.891955
10523766	NM_133897	Lrrc8c	leucine rich repeat containing 8 family, member C	0.00450952	0.345042	1.05698
10381122	NM_010221	Fkbp10	FK506 binding protein 10	0.00451232	0.345042	0.87609
10471505	NM_013781	Sh2d3c	SH2 domain containing 3C	0.00456347	0.346999	0.94595
10500434	NM_029933	Bcl9	B-cell CLL/lymphoma 9	0.00456489	0.346999	0.952454
10589329	NM_173019	Pfkfb4	6-phosphofructo-2-kinase/fructose-2,6-biphosphatase 4	0.00457675	0.346999	0.939615
10600819	NM_001081473	Zxdb	zinc finger, X-linked, duplicated B	0.00457694	0.346999	0.97026
10517616	NM_029401	Vwa5b1	von Willebrand factor A domain containing 5B1	0.00459822	0.34787	0.875255
10509161	ENSMUST00000121866	Gm13007	predicted gene 13007 [Source:MGI Symbol;Acc:MGI:3649722]	0.00462989	0.349522	0.920336
10419532	NM_133676	Osgep	O-sialoglycoprotein endopeptidase	0.00465886	0.350964	0.917253
10602690	NM_001034894	Foxr2	forkhead box R2	0.00467715	0.351597	0.906264
10515960	NM_001081142	Kcnq4	potassium voltage-gated channel, subfamily Q, member 4	0.00468734	0.35162	0.919509
10428052	NM_007637	Cct5	chaperonin containing Tcp1, subunit 5 (epsilon)	0.00470284	0.35204	1.05989
10360398	NM_008327	Ifi202b	interferon activated gene 202B	0.00472618	0.353044	1.14983
10536827	NM_145574	Ccdc136	coiled-coil domain containing 136	0.0047653	0.354125	0.940629
10580829	NM_001195413	Cngb1	cyclic nucleotide gated channel beta 1	0.00477574	0.354125	0.863254
10607089	NM_207625	Acsl4	acyl-CoA synthetase long-chain family member 4	0.00477774	0.354125	1.09686
10412435	NM_175538	E130304F04Rik	RIKEN cDNA E130304F04 gene	0.00478886	0.354125	0.921948
10497862	NM_019510	Trpc3	transient receptor potential cation channel, subfamily C, member 3	0.00479045	0.354125	1.13839
10557450	NM_175103	Bola2	bolA-like 2 (E. coli)	0.00480786	0.354674	1.10092
10499643	NM_009602	Chrnb2	cholinergic receptor, nicotinic, beta polypeptide 2 (neuronal)	0.00486095	0.355498	1.06335
10574903	NM_181594	Edc4	enhancer of mRNA decapping 4	0.00486619	0.355498	0.94825
10398859	NM_007421	Adssl1	adenylosuccinate synthetase like 1	0.00487877	0.355498	0.927444
10533131	NM_023625	Plbd2	phospholipase B domain containing 2	0.00489102	0.355498	0.939483
10356968	NM_013626	Pam	peptidylglycine alpha-amidating monooxygenase	0.00489128	0.355498	0.886654
10571198	BC172080	Gm1698	predicted gene 1698	0.00489462	0.355498	1.14346
10544406	NM_029528	Fam131b	family with sequence similarity 131, member B	0.00489477	0.355498	1.10501
10587488	NM_175213	Mei4	meiosis-specific, MEI4 homolog (S. cerevisiae)	0.00490897	0.355498	0.896955
10450369	NM_010479	Hspa1a	heat shock protein 1A	0.00490901	0.355498	1.08871
10545644	NM_016757	Wbp1	WW domain binding protein 1	0.00494981	0.357161	1.03558
10367746	NM_175155	Sash1	SAM and SH3 domain containing 1	0.00495205	0.357161	0.93366
10419563	NM_011271	Rnase1	ribonuclease, RNase A family, 1 (pancreatic)	0.0049773	0.35734	0.90627
10530406	NM_008066	Gabra2	gamma-aminobutyric acid (GABA) A receptor, subunit alpha 2	0.00498057	0.35734	1.11598
10501121	NM_153563	Fam40a	family with sequence similarity 40, member A	0.00498469	0.35734	0.948732
10503054	NM_001081358	Lrrc7	leucine rich repeat containing 7	0.00501917	0.35856	1.11758
10542378	NM_019426	Atf7ip	activating transcription factor 7 interacting protein	0.00502187	0.35856	0.94408
10549730	NM_201355	Nat14	N-acetyltransferase 14	0.00506502	0.359705	1.07215
10468533	NM_008149	Gpam	glycerol-3-phosphate acyltransferase, mitochondrial	0.00506748	0.359705	0.953193
10544875	NM_027268	Scrn1	secernin 1	0.00507666	0.359705	0.941839
10371400	NM_007771	Cry1	cryptochrome 1 (photolyase-like)	0.00507838	0.359705	0.920444
10535586	NM_001038627	Smurf1	SMAD specific E3 ubiquitin protein ligase 1	0.00508949	0.359775	0.955183
10560174	NM_009156	Sepw1	selenoprotein W, muscle 1	0.0051056	0.360198	1.10871
10509838	NM_008812	Padi2	peptidyl arginine deiminase, type II	0.00512273	0.360691	0.802276
10468253	NR_028353	Nt5c2	5'-nucleotidase, cytosolic II	0.00514328	0.36124	0.938298
10498064	NM_080793	Setd7	SET domain containing (lysine methyltransferase) 7	0.00515085	0.36124	1.11185
10518642	NM_022022	Ube4b	ubiquitination factor E4B, UFD2 homolog (S. cerevisiae)	0.00516206	0.361313	0.941323
10504047	NM_026275	Ube2r2	ubiquitin-conjugating enzyme E2R 2	0.00520958	0.363924	0.954808
10375227	ENSMUST00000083239	U6	U6 spliceosomal RNA [Source:RFAM;Acc:RF00026]	0.00522586	0.364345	1.13075
10476136	NM_030559	Vps16	vacuolar protein sorting 16 (yeast)	0.00523929	0.364566	0.939429
10570771	NM_027338	Vps36	vacuolar protein sorting 36 (yeast)	0.00525105	0.364655	1.07972
10600886	NM_029536	Gpr165	G protein-coupled receptor 165	0.00526595	0.364655	0.845486
10341148	ENSMUST00000172411	Psma1	proteasome (prosome, macropain) subunit, alpha type 1 [Source:MGI Symbol;Acc:MGI:1347005]	0.00527133	0.364655	1.18942
10375167	NM_001025382	Fam196b	family with sequence similarity 196, member B	0.00528896	0.365165	0.910852
10607486	NM_001093750	Ptchd1	patched domain containing 1	0.00535402	0.368939	0.94271
10408243	NM_178192	Hist1h4a	histone cluster 1, H4a	0.00537307	0.369536	0.617993
10349968	NM_007695	Chi3l1	chitinase 3-like 1	0.0053968	0.369883	0.823518
10524973	BC104372	2410131K14Rik	RIKEN cDNA 2410131K14 gene	0.00539892	0.369883	0.940102
10514510	NM_010008	Cyp2j6	cytochrome P450, family 2, subfamily j, polypeptide 6	0.00542078	0.370667	0.901558
10339377	ENSMUST00000020637	Canx	calnexin [Source:MGI Symbol;Acc:MGI:88261]	0.00547786	0.373851	0.852551
10341069	ENSMUST00000022696	Xpo7	exportin 7 [Source:MGI Symbol;Acc:MGI:1929705]	0.00551927	0.375955	1.23754
10454856	NM_028707	Psd2	pleckstrin and Sec7 domain containing 2	0.00556536	0.37837	0.955283
10557560	NM_026638	Cdipt	CDP-diacylglycerol--inositol 3-phosphatidyltransferase (phosphatidylinositol synthase)	0.00563018	0.379938	1.05573
10346114	ENSMUST00000093689	n-R5s211	nuclear encoded rRNA 5S 211 [Source:MGI Symbol;Acc:MGI:4422076]	0.00564079	0.379938	0.84886
10467139	NM_021460	Lipa	lysosomal acid lipase A	0.00564202	0.379938	1.08003
10485198	NM_183180	Tspan18	tetraspanin 18	0.00564644	0.379938	0.868739
10580247	NM_019945	Mast1	microtubule associated serine/threonine kinase 1	0.00565239	0.379938	0.950221
10415030	NM_026936	Oxa1l	oxidase assembly 1-like	0.00565585	0.379938	0.954304
10395394	NM_178629	Ispd	isoprenoid synthase domain containing	0.00566322	0.379938	0.891128
10419999	NM_177049	Jph4	junctophilin 4	0.00570278	0.380639	1.06113
10464917	NM_009920	Cnih2	cornichon homolog 2 (Drosophila)	0.00570388	0.380639	1.06557
10383970	NM_032396	Kremen1	kringle containing transmembrane protein 1	0.00570578	0.380639	1.07633
10396694	NM_206534	Churc1	churchill domain containing 1	0.00572024	0.380889	0.821578
10544525	NM_009787	Pdia4	protein disulfide isomerase associated 4	0.00573135	0.380915	1.10581
10560035	NM_001017955	Zscan18	zinc finger and SCAN domain containing 18	0.0057775	0.383266	0.936504
10591072	NM_181816	Ccdc67	coiled-coil domain containing 67	0.00579427	0.383514	0.909078
10511084	NM_138671	Nadk	NAD kinase	0.00581392	0.383514	1.04781
10405576	NM_178674	Fbxl21	F-box and leucine-rich repeat protein 21	0.00582252	0.383514	0.907145
10560816	NM_026468	Atp5g2	ATP synthase, H+ transporting, mitochondrial F0 complex, subunit C2 (subunit 9)	0.00583433	0.383514	0.948314
10556350	NM_133758	Usp47	ubiquitin specific peptidase 47	0.00584732	0.383514	0.939675
10552284	NM_027181	Pin4	protein (peptidyl-prolyl cis/trans isomerase) NIMA-interacting, 4 (parvulin)	0.00584867	0.383514	1.06342
10546829	NM_001081147	Oxtr	oxytocin receptor	0.00585673	0.383514	1.13905
10445360	NM_178652	Supt3h	suppressor of Ty 3 homolog (S. cerevisiae)	0.00590865	0.385493	0.953652
10339546	ENSMUST00000153068	Canx	calnexin [Source:MGI Symbol;Acc:MGI:88261]	0.00590865	0.385493	0.860391
10383575	NM_029878	Tbcd	tubulin-specific chaperone d	0.00593261	0.386348	0.96064
10479685	NM_011012	Oprl1	opioid receptor-like 1	0.00595116	0.386847	0.933596
10591482	NM_016679	Keap1	kelch-like ECH-associated protein 1	0.00597358	0.387596	0.956454
10602372	NM_009653	Alas2	aminolevulinic acid synthase 2, erythroid	0.0059918	0.38807	1.24238
10500610	NM_001142952	Fam46c	family with sequence similarity 46, member C	0.00602696	0.389637	1.15071
10383897	NM_010898	Nf2	neurofibromatosis 2	0.00605799	0.390932	1.09679
10412559	NM_009193	Slbp	stem-loop binding protein	0.00607846	0.391543	0.934332
10514133	NM_027238	Ttc39b	tetratricopeptide repeat domain 39B	0.00610903	0.392309	0.896702
10467425	NM_178362	Sorbs1	sorbin and SH3 domain containing 1	0.00611799	0.392309	1.07868
10507914	NM_029157	Sf3a3	splicing factor 3a, subunit 3	0.00612814	0.392309	0.932551
10518781	NM_011067	Per3	period homolog 3 (Drosophila)	0.00613448	0.392309	0.947069
10559743	NM_207543	Vmn1r59	vomeronasal 1 receptor 59	0.00621085	0.394338	0.935337
10575376	NM_146215	Ftsjd1	FtsJ methyltransferase domain containing 1	0.00621533	0.394338	0.919204
10540812	NM_001033463	Tatdn2	TatD DNase domain containing 2	0.00622651	0.394338	0.942245
10481155	NM_207234	Rexo4	REX4, RNA exonuclease 4 homolog (S. cerevisiae)	0.00622675	0.394338	1.06735
10470529	NM_019498	Olfm1	olfactomedin 1	0.00623508	0.394338	1.06591
10404697	ENSMUST00000069457	Gm9979	predicted gene 9979	0.0062406	0.394338	1.08242
10399634	BC099486	LOC100043371	similar to development and differentiation enhancing factor 2	0.00624384	0.394338	0.914081
10343208	ENSMUST00000040077	Polr2f	polymerase (RNA) II (DNA directed) polypeptide F [Source:MGI Symbol;Acc:MGI:1349393]	0.00626174	0.394752	0.857559
10535807	NM_010228	Flt1	FMS-like tyrosine kinase 1	0.0062726	0.394752	1.08013
10527918	NM_001013023	Mterf	mitochondrial transcription termination factor	0.00629018	0.395159	1.07944
10532103	NM_133248	Glmn	glomulin, FKBP associated protein	0.00630881	0.395389	0.923102
10501374	NM_001033304	5330417C22Rik	RIKEN cDNA 5330417C22 gene	0.00631608	0.395389	0.894458
10548180	NM_133927	Itfg2	integrin alpha FG-GAP repeat containing 2	0.00634506	0.396116	0.922758
10362633	NM_011264	Rev3l	REV3-like, catalytic subunit of DNA polymerase zeta RAD54 like (S. cerevisiae)	0.00637449	0.396116	0.938806
10430783	NM_030229	Polr3h	polymerase (RNA) III (DNA directed) polypeptide H	0.00638488	0.396116	0.91081
10354207	NM_170597	Creg2	cellular repressor of E1A-stimulated genes 2	0.00639632	0.396116	0.89877
10342171	ENSMUST00000097836	Hp1bp3	heterochromatin protein 1, binding protein 3 [Source:MGI Symbol;Acc:MGI:109369]	0.00642203	0.396116	0.939681
10398326	NR_003633	Meg3	maternally expressed 3	0.00642432	0.396116	1.06965
10566258	AB364478	Hbb-b2	hemoglobin, beta adult minor chain	0.00643314	0.396116	1.82765
10466075	NM_133804	Tmem132a	transmembrane protein 132A	0.00644113	0.396116	1.06117
10595298	NM_001081243	Filip1	filamin A interacting protein 1	0.00644462	0.396116	1.1037
10477725	NM_010808	Mmp24	matrix metallopeptidase 24	0.0064462	0.396116	1.04062
10342283	ENSMUST00000118389	Gm12902	predicted gene 12902 [Source:MGI Symbol;Acc:MGI:3650399]	0.00646494	0.396116	0.875651
10495830	NM_027135	Sec24d	Sec24 related gene family, member D (S. cerevisiae)	0.00646951	0.396116	0.856636
10442224	BC076634	BC049807	cDNA sequence BC049807	0.00647252	0.396116	0.920556
10416485	NM_001128093	Siah3	seven in absentia homolog 3 (Drosophila)	0.00648986	0.396495	0.91222
10385926	NM_178626	Cdc42se2	CDC42 small effector 2	0.00651577	0.397395	0.924144
10502770	NM_001081298	Lphn2	latrophilin 2	0.00653865	0.398108	1.22715
10448369	NM_153791	Flywch1	FLYWCH-type zinc finger 1	0.00655093	0.398173	0.935579
10360563	NM_027188	Smyd3	SET and MYND domain containing 3	0.00656681	0.398458	0.918191
10408074	NM_178211	Hist1h4k	histone cluster 1, H4k	0.00660118	0.399067	0.617494
10374197	NM_019511	Ramp3	receptor (calcitonin) activity modifying protein 3	0.00660998	0.399067	1.19782
10530692	NM_010612	Kdr	kinase insert domain protein receptor	0.00661052	0.399067	1.11148
10519346	NM_172991	C030048B08Rik	RIKEN cDNA C030048B08 gene	0.00663572	0.399909	0.802618
10584883	NM_022004	Fxyd6	FXYD domain-containing ion transport regulator 6	0.00665639	0.400476	0.902693
10507479	NM_026837	Tmem53	transmembrane protein 53	0.00669803	0.400766	1.06802
10396442	NM_178392	Snapc1	small nuclear RNA activating complex, polypeptide 1	0.00669966	0.400766	0.916814
10439321	NM_021301	Slc15a2	solute carrier family 15 (H+/peptide transporter), member 2	0.00672547	0.400766	1.16643
10579219	NM_001024922	Ddx49	DEAD (Asp-Glu-Ala-Asp) box polypeptide 49	0.00673194	0.400766	0.935816
10338073	ENSMUST00000136507	Psph	phosphoserine phosphatase [Source:MGI Symbol;Acc:MGI:97788]	0.00673344	0.400766	1.22813
10430384	NM_183141	Elfn2	leucine rich repeat and fibronectin type III, extracellular 2	0.00673628	0.400766	1.05773
10373768	NM_053267	Selm	selenoprotein M	0.00675087	0.400766	0.915385
10561078	NM_028771	Ccdc97	coiled-coil domain containing 97	0.00675218	0.400766	1.04172
10439766	NM_021496	Pvrl3	poliovirus receptor-related 3	0.00676264	0.400766	0.910189
10502766	NM_001081298	Lphn2	latrophilin 2	0.00679566	0.401456	1.18808
10349913	NM_178260	Kiss1	KiSS-1 metastasis-suppressor	0.00679687	0.401456	0.851158
10427744	NM_030690	Rai14	retinoic acid induced 14	0.00682701	0.402567	1.10868
10404067	NM_178193	Hist1h4b	histone cluster 1, H4b	0.00686435	0.402862	0.615741
10403957	NM_175657	Hist1h4m	histone cluster 1, H4m	0.006866	0.402862	0.616975
10408092	NM_175657	Hist1h4m	histone cluster 1, H4m	0.006866	0.402862	0.616975
10606195	NM_011276	Rlim	ring finger protein, LIM domain interacting	0.00689282	0.403769	0.943088
10566877	NM_177324	Sbf2	SET binding factor 2	0.00691024	0.404124	1.05162
10447566	NM_026468	Atp5g2	ATP synthase, H+ transporting, mitochondrial F0 complex, subunit C2 (subunit 9)	0.00698793	0.405413	0.948191
10359118	NM_001134741	Tdrd5	tudor domain containing 5	0.0070193	0.405413	0.918702
10360338	NM_010184	Fcer1a	Fc receptor, IgE, high affinity I, alpha polypeptide	0.0070288	0.405413	1.10507
10510473	NM_023465	Ctnnbip1	catenin beta interacting protein 1	0.00703675	0.405413	0.936627
10550451	ENSMUST00000081336	Gm6065	predicted gene 6065 [Source:MGI Symbol;Acc:MGI:3645391]	0.00704317	0.405413	0.914031
10498058	NM_025523	Ndufc1	NADH dehydrogenase (ubiquinone) 1, subcomplex unknown, 1	0.0070543	0.405413	1.05381
10394798	ENSMUST00000082493	SNORA42	Small nucleolar RNA SNORA42/SNORA80 family [Source:RFAM;Acc:RF00406]	0.00705438	0.405413	0.880055
10533145	NM_145853	Tpcn1	two pore channel 1	0.00706641	0.405413	0.936467
10427461	NM_001136079	Ptger4	prostaglandin E receptor 4 (subtype EP4)	0.00706712	0.405413	1.05099
10584435	NM_172767	Vwa5a	von Willebrand factor A domain containing 5A	0.00707307	0.405413	1.10612
10503584	NM_172687	Coq3	coenzyme Q3 homolog, methyltransferase (yeast)	0.00707395	0.405413	0.951585
10563527	NM_153677	Ush1c	Usher syndrome 1C homolog (human)	0.00707613	0.405413	0.910178
10475990	NM_015747	Slc20a1	solute carrier family 20, member 1	0.0070805	0.405413	0.930752
10434446	NM_139293	Ece2	endothelin converting enzyme 2	0.00712507	0.406897	0.959198
10525588	NM_198611	B3gnt4	UDP-GlcNAc:betaGal beta-1,3-N-acetylglucosaminyltransferase 4	0.0071293	0.406897	1.06503
10474201	NM_008505	Lmo2	LIM domain only 2	0.00714543	0.406916	0.907406
10507731	NM_182929	Rims3	regulating synaptic membrane exocytosis 3	0.00715254	0.406916	0.925302
10511580	NM_001098230	Pdp1	pyruvate dehyrogenase phosphatase catalytic subunit 1	0.00718113	0.407891	1.06103
10486403	NM_177845		phospholipase A2, group IVE	0.00720284	0.408471	0.88927
10504838	NM_015743	Nr4a3	nuclear receptor subfamily 4, group A, member 3	0.00721808	0.408684	1.13994
10572679	NM_146211	Glt25d1	glycosyltransferase 25 domain containing 1	0.00725651	0.409559	1.04416
10585233	NM_133981	Alg9	asparagine-linked glycosylation 9 homolog (yeast, alpha 1,2 mannosyltransferase)	0.00725658	0.409559	0.922956
10596718	NM_023805	Slc38a3	solute carrier family 38, member 3	0.00726837	0.409575	0.90122
10375121	ENSMUST00000101381	C530030P08Rik	RIKEN cDNA C530030P08 gene	0.00728677	0.409961	2.00388
10394538	NM_133360	Acaca	acetyl-Coenzyme A carboxylase alpha	0.00730009	0.410062	0.928551
10431424	NM_138749	Plxnb2	plexin B2	0.00731806	0.410173	0.946047
10608684	ENSMUST00000125959	Dynll1	dynein light chain LC8-type 1 [Source:MGI Symbol;Acc:MGI:1861457]	0.0073333	0.410173	1.05951
10546977	NM_009723	Atp2b2	ATPase, Ca++ transporting, plasma membrane 2	0.00733668	0.410173	1.08161
10406823	ENSMUST00000109431	Gm11019	predicted gene 11019 [Source:MGI Symbol;Acc:MGI:3779239]	0.00736468	0.410616	0.80572
10581499	NM_145412	Chtf8	CTF8, chromosome transmission fidelity factor 8 homolog (S. cerevisiae)	0.00736769	0.410616	1.06464
10382300	NM_011943	Map2k6	mitogen-activated protein kinase kinase 6	0.0073896	0.410879	1.07273
10372917	NM_153059	Tmem5	transmembrane protein 5	0.0074047	0.410879	0.94828
10347073	NM_175510	Unc80	unc-80 homolog (C. elegans)	0.00740708	0.410879	0.954365
10346943	NM_133828	Creb1	cAMP responsive element binding protein 1	0.00743843	0.411243	1.06947
10566254	NM_008220	Hbb-b1	hemoglobin, beta adult major chain	0.00744826	0.411243	1.81936
10574259	NM_018882	Gpr56	G protein-coupled receptor 56	0.00745383	0.411243	0.955408
10367772	NM_177271	Samd5	sterile alpha motif domain containing 5	0.0074599	0.411243	0.921313
10549447	NM_001081113	Ipo8	importin 8	0.00752109	0.413615	0.946751
10440621	NM_146072	Grik1	glutamate receptor, ionotropic, kainate 1	0.00752619	0.413615	1.14834
10608672	ENSMUST00000168927	Hjurp	Holliday junction recognition protein [Source:MGI Symbol;Acc:MGI:2685821]	0.00758932	0.415759	1.10089
10514789	ENSMUST00000118507	Gm12722	predicted gene 12722 [Source:MGI Symbol;Acc:MGI:3652209]	0.00759836	0.415759	1.06574
10393573	NM_011150	Lgals3bp	lectin, galactoside-binding, soluble, 3 binding protein	0.00760748	0.415759	0.89373
10466248	NM_001025307	Stx3	syntaxin 3	0.00761198	0.415759	0.930706
10529402	NM_139064	Tnip2	TNFAIP3 interacting protein 2	0.00765682	0.417567	0.908648
10541075	NM_001012477	Cxcl12	chemokine (C-X-C motif) ligand 12	0.00767257	0.417785	1.17604
10570236	NM_178076	Mcf2l	mcf.2 transforming sequence-like	0.00769894	0.418285	0.952489
10454039	NM_008378	Impact	imprinted and ancient	0.00770529	0.418285	0.936953
10460666	NM_008520	Ltbp3	latent transforming growth factor beta binding protein 3	0.00772689	0.418819	0.946776
10395628	NM_029825	Scfd1	Sec1 family domain containing 1	0.00779225	0.421719	0.926986
10471677	NM_001114124	Dab2ip	disabled homolog 2 (Drosophila) interacting protein	0.00783883	0.42305	0.947709
10555946	NM_011421	Smpd1	sphingomyelin phosphodiesterase 1, acid lysosomal	0.00784065	0.42305	1.10145
10375123	ENSMUST00000101381	C530030P08Rik	RIKEN cDNA C530030P08 gene	0.00786097	0.423504	1.92012
10398442	NR_029914	Mir410	microRNA 410	0.00787321	0.423521	1.12234
10458098	NM_016927	Pkd2l2	polycystic kidney disease 2-like 2	0.00791945	0.423907	0.92927
10405804	NM_001013608	0610007P08Rik	RIKEN cDNA 0610007P08 gene	0.00792653	0.423907	1.20097
10547408	NM_053204	Erc1	ELKS/RAB6-interacting/CAST family member 1	0.00792796	0.423907	1.06576
10457250	NM_001039692	Arhgap12	Rho GTPase activating protein 12	0.00794341	0.423907	0.945853
10340285	ENSMUST00000150683	Hdac5	histone deacetylase 5 [Source:MGI Symbol;Acc:MGI:1333784]	0.0079511	0.423907	0.875034
10557177	NM_008855	Prkcb	protein kinase C, beta	0.00796108	0.423907	1.10904
10399629	NM_011739	Ywhaq	tyrosine 3-monooxygenase/tryptophan 5-monooxygenase activation protein, theta polypeptide	0.00796383	0.423907	1.0597
10606064	NM_183318	Rgag4	retrotransposon gag domain containing 4	0.00798924	0.424624	0.935257
10375751	NM_175643	Adamts2	a disintegrin-like and metallopeptidase (reprolysin type) with thrombospondin type 1 motif, 2	0.00800245	0.424691	0.886605
10582123	NM_175185	Hsdl1	hydroxysteroid dehydrogenase like 1	0.00802519	0.424747	0.954148
10436282	NM_174876	Impg2	interphotoreceptor matrix proteoglycan 2	0.00802739	0.424747	1.0631
10394331	NM_028376	Pfn4	profilin family, member 4	0.0080712	0.425443	0.938693
10346882	NM_011780	Adam23	a disintegrin and metallopeptidase domain 23	0.00808366	0.425443	0.950901
10426645	AK080921	B430209F14Rik	RIKEN cDNA B430209F14 gene	0.00809294	0.425443	1.05869
10339266	ENSMUST00000110333	Anapc1	anaphase promoting complex subunit 1 [Source:MGI Symbol;Acc:MGI:103097]	0.00809838	0.425443	0.870612
10602428	BC043119	Wnk3-ps	WNK lysine deficient protein kinase 3, pseudogene	0.008112	0.425443	0.947014
10412345	NM_001081009	Parp8	poly (ADP-ribose) polymerase family, member 8	0.00812934	0.425443	0.929011
10554162	ENSMUST00000102337	AC122184.1	---	0.00814967	0.425443	1.10156
10515352	NM_021473	Akr1a4	aldo-keto reductase family 1, member A4 (aldehyde reductase)	0.00815149	0.425443	0.951623
10590915	NM_173433	Kdm4d	lysine (K)-specific demethylase 4D	0.00815272	0.425443	0.930118
10471171	NM_001033389	Fubp3	far upstream element (FUSE) binding protein 3	0.0081602	0.425443	0.974522
10417579	NM_028934	4930452B06Rik	RIKEN cDNA 4930452B06 gene	0.00817882	0.42579	0.937749
10598251	NM_177914	Dgkk	diacylglycerol kinase kappa	0.00826537	0.429475	0.883376
10560655	NM_020486	Bcam	basal cell adhesion molecule	0.00829117	0.429475	0.930603
10556067	NM_021889	Syt9	synaptotagmin IX	0.00829791	0.429475	0.913022
10547752	NM_173864	Gm5077	predicted gene 5077	0.00829792	0.429475	1.15676
10575844	NM_019707	Cdh13	cadherin 13	0.00833063	0.430425	0.938052
10386219	NM_011758	Zfp39	zinc finger protein 39	0.00835753	0.430425	0.933053
10531383	NM_172713	Sdad1	SDA1 domain containing 1	0.00837135	0.430425	0.927765
10406459	NM_025523	Ndufc1	NADH dehydrogenase (ubiquinone) 1, subcomplex unknown, 1	0.00838375	0.430425	1.08777
10391301	NM_213659	Stat3	signal transducer and activator of transcription 3	0.00838741	0.430425	0.924629
10604292	NM_011855	Odz1	odd Oz/ten-m homolog 1 (Drosophila)	0.0083889	0.430425	0.93519
10366725	NM_182807	Fam19a2	family with sequence similarity 19, member A2	0.00842924	0.431871	0.932451
10428604	NM_008764	Tnfrsf11b	tumor necrosis factor receptor superfamily, member 11b (osteoprotegerin)	0.00846221	0.432608	1.13749
10585022	NM_011752	Zfp259	zinc finger protein 259	0.00847651	0.432608	0.930836
10583647	NM_001039520	Dnm2	dynamin 2	0.00848013	0.432608	1.04693
10345895	NM_053107	Gpr45	G protein-coupled receptor 45	0.00856408	0.435797	0.941561
10399575	ENSMUST00000101960	U6	U6 spliceosomal RNA [Source:RFAM;Acc:RF00026]	0.00856715	0.435797	0.863665
10559681	NM_172737	Shisa7	shisa homolog 7 (Xenopus laevis)	0.00860231	0.436363	1.06718
10350733	NM_011267	Rgs16	regulator of G-protein signaling 16	0.00860283	0.436363	0.852218
10525942	NM_177005	Glt1d1	glycosyltransferase 1 domain containing 1	0.00865943	0.437761	0.894523
10483324	NM_018852	Scn9a	sodium channel, voltage-gated, type IX, alpha	0.00867076	0.437761	1.18918
10560023	NM_001033820	Zfp551	zinc fingr protein 551	0.00868133	0.437761	0.937232
10344345	ENSMUST00000135646	Golga7	golgi autoantigen, golgin subfamily a, 7 [Source:MGI Symbol;Acc:MGI:1931029]	0.00869389	0.437761	0.84789
10561212	NM_175641	Ltbp4	latent transforming growth factor beta binding protein 4	0.00869496	0.437761	0.91266
10508052	NM_001081097	Grik3	glutamate receptor, ionotropic, kainate 3	0.00870426	0.437761	0.931793
10371230	NM_010301	Gna11	guanine nucleotide binding protein, alpha 11	0.00873294	0.438584	0.960806
10431393	NM_013871	Mapk12	mitogen-activated protein kinase 12	0.0087743	0.439488	0.91485
10563170	NM_015789	Dkkl1	dickkopf-like 1	0.00878418	0.439488	0.884164
10553788	NM_009728	Atp10a	ATPase, class V, type 10A	0.00880809	0.439488	1.07676
10449775	NM_008716	Notch3	Notch gene homolog 3 (Drosophila)	0.00881091	0.439488	0.920857
10379820	NM_133360	Acaca	acetyl-Coenzyme A carboxylase alpha	0.00881274	0.439488	0.906753
10404702	NM_023887	Gcnt2	glucosaminyl (N-acetyl) transferase 2, I-branching enzyme	0.00886023	0.440926	1.10324
10485170	NM_009963	Cry2	cryptochrome 2 (photolyase-like)	0.00887676	0.440926	0.953377
10608720	ENSMUST00000110583	Ccdc82	coiled-coil domain containing 82 [Source:MGI Symbol;Acc:MGI:1913646]	0.0088899	0.440926	0.926089
10344458	ENSMUST00000171514	Ppm1a	protein phosphatase 1A, magnesium dependent, alpha isoform [Source:MGI Symbol;Acc:MGI:99878]	0.00889119	0.440926	1.19959
10582069	NM_028725	Sdr42e1	short chain dehydrogenase/reductase family 42E, member 1	0.00892926	0.441966	0.925018
10606979	NM_001081668	Nup62cl	nucleoporin 62 C-terminal like	0.00894167	0.441966	0.924836
10364338	NM_026431	1810043G02Rik	RIKEN cDNA 1810043G02 gene	0.00894946	0.441966	0.963468
10497831	NM_009828	Ccna2	cyclin A2	0.0089922	0.44292	0.854267
10482139	NM_026176	Pdcl	phosducin-like	0.00899369	0.44292	1.0824
10480999	NM_026563	Sdccag3	serologically defined colon cancer antigen 3	0.00905101	0.443921	1.03661
10517263	BC026808	Fam54b	family with sequence similarity 54, member B	0.00905337	0.443921	0.960493
10500720	NM_001039371	Slc22a15	solute carrier family 22 (organic anion/cation transporter), member 15	0.00907161	0.443921	0.948508
10544133	NM_172893	Parp12	poly (ADP-ribose) polymerase family, member 12	0.00909336	0.443921	0.879908
10466925	NM_021299	Ak3	adenylate kinase 3	0.00909771	0.443921	1.09235
10406031	NM_145376	Lpcat1	lysophosphatidylcholine acyltransferase 1	0.00911463	0.443921	0.958256
10391454	NM_012037	Vat1	vesicle amine transport protein 1 homolog (T californica)	0.00911599	0.443921	0.849558
10343092	ENSMUST00000154017	Txndc12	thioredoxin domain containing 12 (endoplasmic reticulum) [Source:MGI Symbol;Acc:MGI:1913323]	0.00911712	0.443921	0.815513
10485395	NM_020267	Trim44	tripartite motif-containing 44	0.00912841	0.443921	0.970673
10506786	NM_175472	Zcchc11	zinc finger, CCHC domain containing 11	0.00913943	0.443921	0.921145
10394735	NM_027959	Pdia6	protein disulfide isomerase associated 6	0.00915134	0.443921	1.07483
10370681	NM_177994	C030046I01Rik	RIKEN cDNA C030046I01 gene	0.00920229	0.445784	1.07555
10341220	ENSMUST00000155801	Canx	calnexin [Source:MGI Symbol;Acc:MGI:88261]	0.00929553	0.449242	0.835574
10348666	NM_175118	Dusp28	dual specificity phosphatase 28	0.00930972	0.449242	0.948659
10490777	NM_030708	Zfhx4	zinc finger homeodomain 4	0.00931157	0.449242	1.0725
10408359	NM_009513	Nrsn1	neurensin 1	0.0093713	0.451511	1.10535
10394926	ENSMUST00000174150	Gm6950	predicted pseudogene 6950 [Source:MGI Symbol;Acc:MGI:3644179]	0.00939209	0.451901	0.87875
10487040	NM_007993	Fbn1	fibrillin 1	0.00941225	0.452258	0.940732
10462281	NM_013703	Vldlr	very low density lipoprotein receptor	0.00945657	0.453251	1.07678
10501860	NM_001114665	Fnbp1l	formin binding protein 1-like	0.00946801	0.453251	0.916972
10338129	ENSMUST00000097914	Rnf220	ring finger protein 220 [Source:MGI Symbol;Acc:MGI:1913993]	0.00947774	0.453251	1.17834
10604337	BC068319	Dcaf12l1	DDB1 and CUL4 associated factor 12-like 1	0.00950651	0.453251	1.06139
10587616	NM_178738	Prss35	protease, serine, 35	0.00950809	0.453251	1.10711
10397145	NM_134188	Acot2	acyl-CoA thioesterase 2	0.00950939	0.453251	0.944471
10471256	NM_172268	Nup214	nucleoporin 214	0.00953387	0.453583	0.968101
10466735	NM_001114174	Fam189a2	family with sequence similarity 189, member A2	0.00956465	0.453583	0.91019
10438293	NM_172151	Zdhhc8	zinc finger, DHHC domain containing 8	0.00956861	0.453583	0.936002
10469559	NM_029619	Msrb2	methionine sulfoxide reductase B2	0.00957613	0.453583	0.938655
10372618	NM_177798	Frs2	fibroblast growth factor receptor substrate 2	0.00960962	0.453583	0.924815
10394823	ENSMUST00000173343	RP23-32K16.3	---	0.00961115	0.453583	0.888714
10503643	NM_026742	Ndufaf4	NADH dehydrogenase (ubiquinone) 1 alpha subcomplex, assembly factor 4	0.0096146	0.453583	1.06134
10533644	NM_029929	Vps33a	vacuolar protein sorting 33A (yeast)	0.00962084	0.453583	0.944435
10369835	NM_178621	Phyhipl	phytanoyl-CoA hydroxylase interacting protein-like	0.00964432	0.453583	0.951389
10340567	ENSMUST00000094700	Fryl	furry homolog-like (Drosophila) [Source:MGI Symbol;Acc:MGI:1919563]	0.00967033	0.453583	0.831575
10579165	NM_007789	Ncan	neurocan	0.00970216	0.453583	0.9296
10340211	ENSMUST00000140832	Nat15	N-acetyltransferase 15 (GCN5-related, putative) [Source:MGI Symbol;Acc:MGI:1922013]	0.00970366	0.453583	0.921496
10339518	ENSMUST00000005578	Cic	capicua homolog (Drosophila) [Source:MGI Symbol;Acc:MGI:1918972]	0.00970637	0.453583	0.860705
10494122	NM_017395	Rfx5	regulatory factor X, 5 (influences HLA class II expression)	0.00971215	0.453583	0.89924
10402665	NM_183016	Cdc42bpb	CDC42 binding protein kinase beta	0.00971424	0.453583	0.952693
10452496	NM_009067	Ralbp1	ralA binding protein 1	0.00972154	0.453583	0.950517
10568553	NM_029935	Chst15	carbohydrate (N-acetylgalactosamine 4-sulfate 6-O) sulfotransferase 15	0.00973321	0.453583	1.15454
10528790	NM_020570	Xrcc2	X-ray repair complementing defective repair in Chinese hamster cells 2	0.00975603	0.454021	0.870408
10543802	NM_175750	Plxna4	plexin A4	0.00976815	0.454021	0.957844
10386775	NM_144806	Prpsap2	phosphoribosyl pyrophosphate synthetase-associated protein 2	0.00978409	0.454168	0.902705
10585572	NM_025812	Hmg20a	high mobility group 20A	0.00982987	0.455698	0.962212
10387536	NM_009853	Cd68	CD68 antigen	0.00988575	0.456376	1.09949
10412466	NM_145942	Hmgcs1	3-hydroxy-3-methylglutaryl-Coenzyme A synthase 1	0.00989423	0.456376	0.866264
10406590	NM_175455	Ankrd34b	ankyrin repeat domain 34B	0.00989492	0.456376	1.08545
10341498	ENSMUST00000130234	Huwe1	HECT, UBA and WWE domain containing 1 [Source:MGI Symbol;Acc:MGI:1926884]	0.00989583	0.456376	1.12738
10358577	NM_001024720	Hmcn1	hemicentin 1	0.00999903	0.459695	0.888729
10483131	NM_133207	Kcnh7	potassium voltage-gated channel, subfamily H (eag-related), member 7	0.010004	0.459695	0.940127
10371482	NM_011631	Hsp90b1	heat shock protein 90, beta (Grp94), member 1	0.0100066	0.459695	1.07789
10469046	NM_010726	Phyh	phytanoyl-CoA hydroxylase	0.0100271	0.459712	0.915541
10399214	NM_016676	Rab10	RAB10, member RAS oncogene family	0.0100399	0.459712	1.07566
10382321	NM_008425	Kcnj2	potassium inwardly-rectifying channel, subfamily J, member 2	0.0100609	0.459712	1.15614
10422512	NM_145466	A2ld1	AIG2-like domain 1	0.0100624	0.459712	0.948424
10470628	NM_001033294	Ddx31	DEAD/H (Asp-Glu-Ala-Asp/His) box polypeptide 31	0.0100788	0.459712	1.07473
10476886	NM_009219	Sstr4	somatostatin receptor 4	0.0100845	0.459712	1.13971
10507840	NM_013905	Heyl	hairy/enhancer-of-split related with YRPW motif-like	0.0100993	0.459798	0.882401
10403980	NM_178198	Hist1h2bj	histone cluster 1, H2bj	0.0101416	0.460486	1.12459
10547613	NM_027664	Rimklb	ribosomal modification protein rimK-like family member B	0.0101513	0.460486	0.925757
10578515	NM_001039562	Ankrd37	ankyrin repeat domain 37	0.0101533	0.460486	1.07149
10485562	NM_010434	Hipk3	homeodomain interacting protein kinase 3	0.0102141	0.462655	0.960291
10492006	NM_016984	Trpc4	transient receptor potential cation channel, subfamily C, member 4	0.0102725	0.464708	1.1217
10537911	NM_027477	Zfp398	zinc finger protein 398	0.010298	0.465268	0.960655
10465772	NM_008577	Slc3a2	solute carrier family 3 (activators of dibasic and neutral amino acid transport), member 2	0.0103188	0.465577	0.964553
10479560	NM_001001882	Rtel1	regulator of telomere elongation helicase 1	0.010331	0.465577	0.954609
10508272	ENSMUST00000097884	Csmd2	CUB and Sushi multiple domains 2	0.0103689	0.465636	0.932687
10368930	BC013506	1700021F05Rik	RIKEN cDNA 1700021F05 gene	0.0103749	0.465636	1.14743
10425341	NM_025609	Tab1	TGF-beta activated kinase 1/MAP3K7 binding protein 1	0.0103863	0.465636	0.950403
10515363	NM_025962	Mmachc	methylmalonic aciduria cblC type, with homocystinuria	0.0103939	0.465636	1.05469
10342918	ENSMUST00000170082	Trappc4	trafficking protein particle complex 4 [Source:MGI Symbol;Acc:MGI:1926211]	0.0103978	0.465636	0.924252
10385283	NM_008073	Gabrg2	gamma-aminobutyric acid (GABA) A receptor, subunit gamma 2	0.0104546	0.467591	0.936667
10582403	NM_016722	Galns	galactosamine (N-acetyl)-6-sulfate sulfatase	0.0104754	0.467797	0.917003
10375065	NM_177364	Sh3pxd2b	SH3 and PX domains 2B	0.0104855	0.467797	0.923513
10600017	NM_008253	Hmgb3	high mobility group box 3	0.0104994	0.46783	0.900388
10532052	NM_177873	Hfm1	HFM1, ATP-dependent DNA helicase homolog (S. cerevisiae)	0.010543	0.469185	0.896654
10413574	NM_019460	Sfmbt1	Scm-like with four mbt domains 1	0.0105564	0.469192	0.943928
10513544	NM_009554	Zfp37	zinc finger protein 37	0.0105804	0.469633	0.938442
10424404	NR_003368	Pvt1	plasmacytoma variant translocation 1	0.0105927	0.469633	1.10676
10583347	NM_025844	Chordc1	cysteine and histidine-rich domain (CHORD)-containing, zinc-binding protein 1	0.010613	0.469929	1.19519
10523481	ENSMUST00000082616	U2	U2 spliceosomal RNA [Source:RFAM;Acc:RF00004]	0.0106258	0.469929	1.07121
10575733	NM_028131	Cenpn	centromere protein N	0.0106599	0.470851	0.924911
10344750	NM_133220	Sgk3	serum/glucocorticoid regulated kinase 3	0.0106834	0.471302	1.11631
10450367	NM_010479	Hspa1a	heat shock protein 1A	0.0107233	0.472073	1.06957
10404774	NM_007772	Hivep1	human immunodeficiency virus type I enhancer binding protein 1	0.0107397	0.472073	0.957351
10451784	NM_001031811	Kcnh8	potassium voltage-gated channel, subfamily H (eag-related), member 8	0.0107489	0.472073	1.13383
10463557	NM_178930	Gbf1	golgi-specific brefeldin A-resistance factor 1	0.010754	0.472073	1.02434
10572253	NM_027481	Sugp1	SURP and G patch domain containing 1	0.0107878	0.472972	0.949957
10414950	ENSMUST00000103652	Trav14d-1	T-cell receptor alpha variable region 14D-1	0.0108615	0.473114	0.903497
10579543	NM_145598	Nxnl1	nucleoredoxin-like 1	0.0108708	0.473114	0.935473
10470959	NM_172267	Phyhd1	phytanoyl-CoA dioxygenase domain containing 1	0.0108831	0.473114	1.26512
10599880	NM_198863	Slitrk2	SLIT and NTRK-like family, member 2	0.0109069	0.473114	0.916473
10511665	NM_178617	Necab1	N-terminal EF-hand calcium binding protein 1	0.0109172	0.473114	1.14656
10462346	NM_021525	Rcl1	RNA terminal phosphate cyclase-like 1	0.0109425	0.473114	0.907413
10572647	NM_011977	Slc27a1	solute carrier family 27 (fatty acid transporter), member 1	0.0109642	0.473114	1.05899
10501754	NM_177664	D3Bwg0562e	DNA segment, Chr 3, Brigham & Women's Genetics 0562 expressed	0.0109659	0.473114	1.10663
10596931	NM_031392	Wdr6	WD repeat domain 6	0.0109772	0.473114	0.947053
10478364	NM_001098799	Tox2	TOX high mobility group box family member 2	0.0109774	0.473114	0.928628
10576073	NM_001110100	Banp	BTG3 associated nuclear protein	0.0109791	0.473114	1.07015
10494527	NM_026406	Rnf115	ring finger protein 115	0.0109836	0.473114	0.952443
10604175	NM_172930	Fam70a	family with sequence similarity 70, member A	0.0109978	0.473114	0.931092
10408200	NM_175655	Hist1h4f	histone cluster 1, H4f	0.010998	0.473114	0.785597
10407286	ENSMUST00000078163	BC067074	cDNA sequence BC067074	0.0110054	0.473114	0.86429
10366994	NM_001081219	Myo1a	myosin IA	0.0110076	0.473114	1.07563
10340072	ENSMUST00000142147	Itch	itchy, E3 ubiquitin protein ligase [Source:MGI Symbol;Acc:MGI:1202301]	0.0110172	0.473114	1.19628
10400350	NM_007688	Cfl2	cofilin 2, muscle	0.0110474	0.473159	0.960471
10416777	NM_009769	Klf5	Kruppel-like factor 5	0.0110517	0.473159	1.11009
10375864	NM_028398	Agxt2l2	alanine-glyoxylate aminotransferase 2-like 2	0.0110759	0.473159	0.931363
10437257	NM_001033159	Zfp597	zinc finger protein 597	0.0110772	0.473159	0.95204
10361616	ENSMUST00000175448	AC161829.1	---	0.0110848	0.473159	1.03926
10409616	NM_009262	Spock1	sparc/osteonectin, cwcv and kazal-like domains proteoglycan 1	0.011117	0.473491	0.942447
10436698	NM_026366	N6amt1	N-6 adenine-specific DNA methyltransferase 1 (putative)	0.0111192	0.473491	0.910608
10475718	NM_177214	Snrnp200	small nuclear ribonucleoprotein 200 (U5)	0.0111629	0.474785	0.956621
10422942	ENSMUST00000082632	U6	U6 spliceosomal RNA [Source:RFAM;Acc:RF00026]	0.0111787	0.474888	0.806593
10498952	NM_021896	Gucy1a3	guanylate cyclase 1, soluble, alpha 3	0.0112007	0.475256	1.10225
10524684	NM_008629	Msi1	Musashi homolog 1(Drosophila)	0.0112208	0.475541	0.947039
10368566	NM_009413	Tpd52l1	tumor protein D52-like 1	0.0112634	0.476777	0.915582
10530059	NM_172710	Sel1l3	sel-1 suppressor of lin-12-like 3 (C. elegans)	0.0112773	0.476796	0.924289
10478776	NM_001085495	Arfgef2	ADP-ribosylation factor guanine nucleotide-exchange factor 2 (brefeldin A-inhibited)	0.0113203	0.478046	0.951989
10408070	NM_178199	Hist1h2bl	histone cluster 1, H2bl	0.0113382	0.47814	1.12836
10430669	NM_013762	Rpl3	ribosomal protein L3	0.0113494	0.47814	0.93936
10389339	NM_001029934	Usp32	ubiquitin specific peptidase 32	0.011424	0.480712	0.964538
10338382	ENSMUST00000022696	Xpo7	exportin 7 [Source:MGI Symbol;Acc:MGI:1929705]	0.0114652	0.48128	0.728675
10432278	NM_001013741	Ddn	dendrin	0.0114663	0.48128	1.40304
10440238	NM_178925	Nsun3	NOL1/NOP2/Sun domain family member 3	0.0114781	0.48128	0.90769
10339593	ENSMUST00000099086	Gm8325	predicted pseudogene 8325 [Source:MGI Symbol;Acc:MGI:3644852]	0.0114926	0.481324	0.840882
10474977	NM_019769	1500003O03Rik	RIKEN cDNA 1500003O03 gene	0.0115213	0.481727	0.940012
10369752	NM_178678	Lrrtm3	leucine rich repeat transmembrane neuronal 3	0.0115294	0.481727	1.08018
10433049	NM_026468	Atp5g2	ATP synthase, H+ transporting, mitochondrial F0 complex, subunit C2 (subunit 9)	0.0115984	0.483465	0.952292
10538377	NM_001167860	Wipf3	WAS/WASL interacting protein family, member 3	0.0116087	0.483465	1.1724
10422013	NM_010636	Klf12	Kruppel-like factor 12	0.0116118	0.483465	1.04975
10344262	ENSMUST00000156563	Arfgef1	ADP-ribosylation factor guanine nucleotide-exchange factor 1(brefeldin A-inhibited) [Source:MGI Symbol;Acc:MGI:2442988]	0.0116864	0.485738	0.821891
10339570	ENSMUST00000005578	Cic	capicua homolog (Drosophila) [Source:MGI Symbol;Acc:MGI:1918972]	0.0116937	0.485738	0.805469
10533875	NM_011424	Ncor2	nuclear receptor co-repressor 2	0.0117599	0.487921	0.953372
10393970	NM_007988	Fasn	fatty acid synthase	0.0118059	0.488578	0.9134
10437698	NM_029582	Txndc11	thioredoxin domain containing 11	0.0118238	0.488578	0.950559
10357579	NM_008551	Mapkapk2	MAP kinase-activated protein kinase 2	0.0118282	0.488578	0.94835
10352234	NM_001081175	Itpkb	inositol 1,4,5-trisphosphate 3-kinase B	0.0118444	0.488578	0.912363
10342186	ENSMUST00000071840	2510006D16Rik	RIKEN cDNA 2510006D16 gene [Source:MGI Symbol;Acc:MGI:1924049]	0.0118454	0.488578	1.09505
10484440	NM_144887	Zdhhc5	zinc finger, DHHC domain containing 5	0.0118807	0.488578	1.024
10358713	NM_197990	1700025G04Rik	RIKEN cDNA 1700025G04 gene	0.0118843	0.488578	0.92936
10382985	NM_027827	Afmid	arylformamidase	0.0118922	0.488578	0.922779
10463158	BC116839	AI606181	expressed sequence AI606181	0.0118994	0.488578	1.10523
10504656	NM_198660	E230008N13Rik	RIKEN cDNA E230008N13 gene	0.0119411	0.489725	1.0824
10383289	NM_130862	Baiap2	brain-specific angiogenesis inhibitor 1-associated protein 2	0.01197	0.490341	1.18276
10542060	ENSMUST00000071458	Gm4968	predicted gene 4968 [Source:MGI Symbol;Acc:MGI:3647516]	0.0119975	0.490353	0.921774
10526153	NM_001015876	Tyw1	tRNA-yW synthesizing protein 1 homolog (S. cerevisiae)	0.0119978	0.490353	0.952895
10404848	NM_021878	Jarid2	jumonji, AT rich interactive domain 2	0.0120328	0.490707	0.961868
10568001	NM_133670	Sult1a1	sulfotransferase family 1A, phenol-preferring, member 1	0.0120405	0.490707	1.11132
10345411	NM_183019	Arhgef4	Rho guanine nucleotide exchange factor (GEF) 4	0.0120479	0.490707	0.946764
10344020	ENSMUST00000165878	Psap	prosaposin [Source:MGI Symbol;Acc:MGI:97783]	0.0121863	0.493136	1.10903
10456978	ENSMUST00000097510	Gm10526	predicted gene 10526	0.0121897	0.493136	1.04402
10456980	ENSMUST00000097510	Gm10526	predicted gene 10526	0.0121897	0.493136	1.04402
10456982	ENSMUST00000097510	Gm10526	predicted gene 10526	0.0121897	0.493136	1.04402
10456984	ENSMUST00000097510	Gm10526	predicted gene 10526	0.0121897	0.493136	1.04402
10339774	ENSMUST00000026254	Gbf1	golgi-specific brefeldin A-resistance factor 1 [Source:MGI Symbol;Acc:MGI:1861607]	0.0122052	0.493136	1.1041
10338940	ENSMUST00000164757	Itch	itchy, E3 ubiquitin protein ligase [Source:MGI Symbol;Acc:MGI:1202301]	0.0122205	0.493136	0.878884
10428192	NM_008774	Pabpc1	poly(A) binding protein, cytoplasmic 1	0.0122293	0.493136	1.0574
10427083	NM_145625	Eif4b	eukaryotic translation initiation factor 4B	0.0122324	0.493136	0.937983
10555039	NM_001039039	Kctd21	potassium channel tetramerisation domain containing 21	0.0122763	0.494346	1.08356
10364194	NM_146006	Lss	lanosterol synthase	0.0123103	0.495153	0.882995
10338815	ENSMUST00000079746	Ctbp1	C-terminal binding protein 1 [Source:MGI Symbol;Acc:MGI:1201685]	0.0123418	0.495863	0.928966
10438753	NM_173379	Leprel1	leprecan-like 1	0.0123714	0.495871	0.938923
10428209	ENSMUST00000100713	Gm10384	predicted gene 10384	0.0123913	0.495871	1.11082
10594645	NM_173413	Rab8b	RAB8B, member RAS oncogene family	0.0124106	0.495871	0.938429
10599562	NM_001081123	Arhgap36	Rho GTPase activating protein 36	0.0124341	0.495871	0.791198
10590343	NM_175114	Trak1	trafficking protein, kinesin binding 1	0.0124382	0.495871	0.959836
10424119	NM_010930	Nov	nephroblastoma overexpressed gene	0.0124534	0.495871	1.27518
10342589	ENSMUST00000155801	Canx	calnexin [Source:MGI Symbol;Acc:MGI:88261]	0.0124725	0.495871	1.32308
10342046	ENSMUST00000171227	Ddb1	damage specific DNA binding protein 1 [Source:MGI Symbol;Acc:MGI:1202384]	0.0124933	0.495871	0.893071
10394843	ENSMUST00000145605	3110053B16Rik	RIKEN cDNA 3110053B16 gene [Source:MGI Symbol;Acc:MGI:1920435]	0.0125236	0.495871	0.890855
10400131	ENSMUST00000085433	Gm10165	predicted gene 10165	0.0125456	0.495871	1.12513
10509379	NM_130879	Usp48	ubiquitin specific peptidase 48	0.0125605	0.495871	0.952266
10490169	NR_027957	Ppp4r1l-ps	protein phosphatase 4, regulatory subunit 1-like, pseudogene	0.0125685	0.495871	0.925907
10423228	NM_021552	Nsa2	NSA2 ribosome biogenesis homolog (S. cerevisiae)	0.01257	0.495871	0.915259
10373218	NM_183297	Nxph4	neurexophilin 4	0.0125731	0.495871	0.844869
10602196	NM_001040434	Rgag1	retrotransposon gag domain containing 1	0.0125805	0.495871	0.880407
10550003	NM_026112	Zfp606	zinc finger protein 606	0.0125826	0.495871	0.966681
10344309	ENSMUST00000166521	Copg	coatomer protein complex, subunit gamma [Source:MGI Symbol;Acc:MGI:1858696]	0.0125922	0.495871	0.929852
10448376	NM_029798	Flywch2	FLYWCH family member 2	0.0125931	0.495871	0.949684
10404356	XM_909282	Gm11362	predicted gene 11362	0.0126235	0.496491	0.865092
10577623	NM_024240	Gins4	GINS complex subunit 4 (Sld5 homolog)	0.0126367	0.496491	0.951742
10388227	NM_001024926	Cyb5d2	cytochrome b5 domain containing 2	0.0126559	0.496696	1.05278
10459405	NM_001142950	Nars	asparaginyl-tRNA synthetase	0.0126713	0.49675	0.929925
10424349	NM_009270	Sqle	squalene epoxidase	0.0126864	0.496794	0.880158
10379153	NM_009657	Aldoc	aldolase C, fructose-bisphosphate	0.0127121	0.497256	1.05866
10366825	NM_001033263	Agap2	ArfGAP with GTPase domain, ankyrin repeat and PH domain 2	0.0127506	0.497642	1.08594
10503992	NM_177175	Tmem215	transmembrane protein 215	0.0127663	0.497642	0.897263
10551080	NM_027882	Cic	capicua homolog (Drosophila)	0.0127742	0.497642	0.962939
10571344	NM_172911	D8Ertd82e	DNA segment, Chr 8, ERATO Doi 82, expressed	0.012778	0.497642	0.932955
10373924	NM_029291	Ascc2	activating signal cointegrator 1 complex subunit 2	0.0128031	0.498074	0.892781
10438460	NM_001005767	Parl	presenilin associated, rhomboid-like	0.012819	0.498147	0.946116
10338629	ENSMUST00000140550	Rbm42	RNA binding motif protein 42 [Source:MGI Symbol;Acc:MGI:1915285]	0.0128784	0.499595	0.826687
10544976	NM_145958	Kbtbd2	kelch repeat and BTB (POZ) domain containing 2	0.0128843	0.499595	0.949863
10339651	ENSMUST00000022039	Golm1	golgi membrane protein 1 [Source:MGI Symbol;Acc:MGI:1917329]	0.0129315	0.500468	0.832561
10594066	NM_010729	Loxl1	lysyl oxidase-like 1	0.012935	0.500468	0.927685
10394245	NM_153082	Dnajc27	DnaJ (Hsp40) homolog, subfamily C, member 27	0.0129704	0.50124	0.944131
10379262	NM_010897	Nf1	neurofibromatosis 1	0.0129832	0.50124	0.946505
10399725	NM_009234	Sox11	SRY-box containing gene 11	0.013007	0.50136	1.13072
10415991	NM_199029	Zfp395	zinc finger protein 395	0.0130347	0.50136	0.955119
10469856	NM_026044	Wdr85	WD repeat domain 85	0.0130458	0.50136	0.951213
10452419	NM_207654	Efna5	ephrin A5	0.013055	0.50136	0.873843
10515731	NM_198170	Szt2	seizure threshold 2	0.0130691	0.50136	0.932669
10375051	NM_008218	Hba-a1	hemoglobin alpha, adult chain 1	0.0130709	0.50136	1.65889
10551393	NM_007434	Akt2	thymoma viral proto-oncogene 2	0.0131003	0.501491	1.10728
10440953	NM_021720	Donson	downstream neighbor of SON	0.013125	0.501491	0.90307
10421100	NM_008691	Nefm	neurofilament, medium polypeptide	0.0131472	0.501491	1.1121
10577980	NM_021369	Chrna6	cholinergic receptor, nicotinic, alpha polypeptide 6	0.013157	0.501491	1.10274
10344398	ENSMUST00000165742	Cic	capicua homolog (Drosophila) [Source:MGI Symbol;Acc:MGI:1918972]	0.0131756	0.501491	0.842603
10466976	NM_138595	Gldc	glycine decarboxylase	0.0131789	0.501491	1.09479
10515771	NM_011587	Tie1	tyrosine kinase with immunoglobulin-like and EGF-like domains 1	0.0131908	0.501491	0.946692
10436588	AK051166	2810055G20Rik	RIKEN cDNA 2810055G20 gene	0.0132158	0.501491	0.933417
10573893	NM_011936	Fto	fat mass and obesity associated	0.0132294	0.501491	0.946076
10599576	NM_025598	Ppdpf	pancreatic progenitor cell differentiation and proliferation factor homolog (zebrafish)RIKEN cDNA 2700038C09 gene	0.013231	0.501491	1.06686
10364752	NM_133188	Dazap1	DAZ associated protein 1	0.0132325	0.501491	1.06706
10480288	BC119802	Nebl	nebulette	0.0132435	0.501491	0.936493
10420372	NM_030004	Cryl1	crystallin, lambda 1	0.0134136	0.506308	0.937752
10528648	NM_013853	Abcf2	ATP-binding cassette, sub-family F (GCN20), member 2	0.0134202	0.506308	1.05697
10425082	NM_001081367	Kctd17	potassium channel tetramerisation domain containing 17	0.0134258	0.506308	1.0566
10424060	NR_033609	A930017M01Rik	Smg-5 homolog, nonsense mediated mRNA decay factor pseudogene	0.0134277	0.506308	0.870867
10502772	NM_001081298	Lphn2	latrophilin 2	0.0134487	0.506499	1.18038
10438112	NM_001001983	Pi4ka	phosphatidylinositol 4-kinase, catalytic, alpha polypeptide	0.0134638	0.506499	0.959362
10519124	NM_008072	Gabrd	gamma-aminobutyric acid (GABA) A receptor, subunit delta	0.0134815	0.506499	1.08272
10407811	NM_133834	Hnrnpf	heterogeneous nuclear ribonucleoprotein F	0.0134922	0.506499	0.954992
10460423	NM_021287	Spnb3	spectrin beta 3	0.013504	0.506499	1.09156
10574018	NM_013603	Mt3	metallothionein 3	0.013542	0.506526	1.06967
10503902	NM_007726	Cnr1	cannabinoid receptor 1 (brain)	0.0135465	0.506526	0.928351
10399710	NM_021384	Rsad2	radical S-adenosyl methionine domain containing 2	0.0135537	0.506526	1.12006
10375058	NM_001083955	Hba-a2	hemoglobin alpha, adult chain 2	0.0135754	0.506526	1.66478
10349316	NM_146103	Tmem185b	transmembrane protein 185B	0.0135759	0.506526	0.95044
10375704	NM_026543	3010026O09Rik	RIKEN cDNA 3010026O09 gene	0.0135912	0.506563	0.907711
10433721	NM_023317	Nde1	nuclear distribution gene E homolog 1 (A nidulans)	0.0136332	0.507233	1.07356
10455954	NM_001033767	Gm4951	predicted gene 4951	0.0136377	0.507233	1.12425
10496438	NM_007409	Adh1	alcohol dehydrogenase 1 (class I)	0.0136931	0.508763	0.912583
10443095	ENSMUST00000081285	Syngap1	synaptic Ras GTPase activating protein 1 homolog (rat)	0.0137474	0.509514	1.07511
10440570	NM_001081068	Ltn1	listerin E3 ubiquitin protein ligase 1	0.0137478	0.509514	1.12357
10533446	NM_001039153	Tctn1	tectonic family member 1	0.0137563	0.509514	0.933581
10528385	NM_011261	Reln	reelin	0.0138051	0.510788	0.885159
10398052	NR_033450	Serpina3h	serine (or cysteine) peptidase inhibitor, clade A, member 3H	0.013866	0.512496	1.12811
10525069	NM_008499	Lhx5	LIM homeobox protein 5	0.0138801	0.512496	0.923641
10395273	BC052902	Gdap10	ganglioside-induced differentiation-associated-protein 10	0.0139168	0.51332	0.84744
10541071	NM_145980	8430408G22Rik	RIKEN cDNA 8430408G22 gene	0.0139842	0.514791	1.088
10399677	NM_001159529	Cox7a2l	cytochrome c oxidase subunit VIIa polypeptide 2-like	0.0139943	0.514791	0.954049
10500837	NM_133865	Dclre1b	DNA cross-link repair 1B, PSO2 homolog (S. cerevisiae)	0.0140171	0.514791	0.917622
10532741	NM_146162	Tmem119	transmembrane protein 119	0.0140327	0.514791	1.07451
10539321	NM_001081266	Ccdc142	coiled-coil domain containing 142	0.0140384	0.514791	0.958414
10470268	NM_173180	Pmpca	peptidase (mitochondrial processing) alpha	0.0140436	0.514791	0.976521
10375980	NM_033565	Aff4	AF4/FMR2 family, member 4	0.0140974	0.516233	0.957982
10561170	NM_053208	Egln2	EGL nine homolog 2 (C. elegans)	0.0141294	0.516278	1.06041
10423520	NM_009154	Sema5a	sema domain, seven thrombospondin repeats (type 1 and type 1-like), transmembrane domain (TM) and short cytoplasmic domain, (semaphorin) 5A	0.0141332	0.516278	1.08955
10532680	NM_172718	Sgsm1	small G protein signaling modulator 1	0.0141422	0.516278	0.923094
10403959	NM_001110555	Gm11277	predicted gene 11277	0.0141899	0.516485	1.1115
10408087	NM_001110555	Gm11277	predicted gene 11277	0.0141899	0.516485	1.1115
10390022	NM_001013381	Rsad1	radical S-adenosyl methionine domain containing 1	0.0141915	0.516485	0.920411
10376420	ENSMUST00000139337	Gm12258	predicted gene 12258	0.0142142	0.516782	0.902533
10340506	ENSMUST00000022039	Golm1	golgi membrane protein 1 [Source:MGI Symbol;Acc:MGI:1917329]	0.0142462	0.517146	1.22785
10340899	ENSMUST00000164757	Itch	itchy, E3 ubiquitin protein ligase [Source:MGI Symbol;Acc:MGI:1202301]	0.0142629	0.517146	1.27343
10388109	NM_001024927	Pitpnm3	PITPNM family member 3	0.0142702	0.517146	0.934498
10355813	NM_008985	Ptprn	protein tyrosine phosphatase, receptor type, N	0.0142972	0.517146	1.07149
10381561	NM_148953	Asb16	ankyrin repeat and SOCS box-containing 16	0.0143121	0.517146	0.923596
10578810	NM_173874	Clcn3	chloride channel 3	0.0143157	0.517146	0.939114
10346224	NM_001142647	Tmem194b	transmembrane protein 194B	0.014326	0.517146	0.934879
10598721	NM_013762	Rpl3	ribosomal protein L3	0.0143824	0.517772	0.935384
10608699	ENSMUST00000109732	Zfp429	zinc finger protein 429 [Source:MGI Symbol;Acc:MGI:1920057]	0.0143942	0.517772	0.714688
10402542	NM_029654	Atg2b	ATG2 autophagy related 2 homolog B (S. cerevisiae)	0.0144064	0.517772	0.950358
10391103	NM_010593	Jup	junction plakoglobin	0.0144147	0.517772	1.06858
10411432	NM_178918	Utp15	UTP15, U3 small nucleolar ribonucleoprotein, homolog (yeast)	0.0144161	0.517772	0.937853
10554588	NM_017400	Sh3gl3	SH3-domain GRB2-like 3	0.0144527	0.518561	0.944819
10579744	NM_010687	Large	like-glycosyltransferase	0.0144956	0.519575	1.0478
10409502	NM_013739	Dok3	docking protein 3	0.0145361	0.519688	1.08596
10510305	NM_020009	Mtor	mechanistic target of rapamycin (serine/threonine kinase)	0.0145441	0.519688	1.05527
10341849	ENSMUST00000022696	Xpo7	exportin 7 [Source:MGI Symbol;Acc:MGI:1929705]	0.0145537	0.519688	1.20261
10433660	NM_025976	Bfar	bifunctional apoptosis regulator	0.0145572	0.519688	1.03007
10342342	ENSMUST00000151965	Rpl23	ribosomal protein L23 [Source:MGI Symbol;Acc:MGI:1929455]	0.0145935	0.520463	1.16904
10545760	NM_146169	Paip2b	poly(A) binding protein interacting protein 2B	0.0146347	0.521083	0.948692
10394837	BC099486	LOC100043371	similar to development and differentiation enhancing factor 2	0.0146418	0.521083	0.904319
10528702	NM_145401	Prkag2	protein kinase, AMP-activated, gamma 2 non-catalytic subunit	0.0146751	0.521083	0.944333
10344444	ENSMUST00000102174	Mir686	microRNA 686 [Source:MGI Symbol;Acc:MGI:3629913]	0.0146809	0.521083	1.12353
10385893	NM_019687	Slc22a4	solute carrier family 22 (organic cation transporter), member 4	0.0147095	0.521083	0.930672
10502522	NM_011828	Hs2st1	heparan sulfate 2-O-sulfotransferase 1	0.014711	0.521083	0.950944
10416251	NM_018781	Egr3	early growth response 3	0.0147135	0.521083	1.05444
10405263	NM_176987	4732471D19Rik	RIKEN cDNA 4732471D19 gene	0.0147543	0.521718	0.944161
10357164	NM_145506	Epb4.1l5	erythrocyte protein band 4.1-like 5	0.0147614	0.521718	0.915418
10339548	ENSMUST00000153068	Canx	calnexin [Source:MGI Symbol;Acc:MGI:88261]	0.0147867	0.521718	0.860047
10340019	ENSMUST00000126046	Ube2g1	ubiquitin-conjugating enzyme E2G 1 (UBC7 homolog, C. elegans) [Source:MGI Symbol;Acc:MGI:1914378]	0.0147901	0.521718	1.18047
10514350	ENSMUST00000082753	U6	U6 spliceosomal RNA [Source:RFAM;Acc:RF00026]	0.0148171	0.522151	0.900964
10426924	NM_021530	Slc4a8	solute carrier family 4 (anion exchanger), member 8	0.0148362	0.522225	0.942776
10339758	ENSMUST00000094700	Fryl	furry homolog-like (Drosophila) [Source:MGI Symbol;Acc:MGI:1919563]	0.0148486	0.522225	1.14306
10603087	NM_027153	Pir	pirin	0.0148732	0.522518	0.933475
10379321	NM_175543	Rab11fip4	RAB11 family interacting protein 4 (class II)	0.0148918	0.522518	0.954823
10354372	NM_010860	Myl6	myosin, light polypeptide 6, alkali, smooth muscle and non-muscle	0.0149174	0.522518	1.04089
10533529	NM_145358	Camkk2	calcium/calmodulin-dependent protein kinase kinase 2, beta	0.0149335	0.522518	1.08415
10338147	ENSMUST00000112622	Huwe1	HECT, UBA and WWE domain containing 1 [Source:MGI Symbol;Acc:MGI:1926884]	0.0149443	0.522518	0.944914
10357658	ENSMUST00000102332	AC109299.1	---	0.0149743	0.522518	1.09415
10481401	NM_178694	Zer1	zer-1 homolog (C. elegans)	0.0149909	0.522518	0.959643
10585224	NM_198675	Fdxacb1	ferredoxin-fold anticodon binding domain containing 1	0.0149992	0.522518	1.07106
10462454	NM_144873	Uhrf2	ubiquitin-like, containing PHD and RING finger domains 2	0.0150032	0.522518	1.0684
10341599	ENSMUST00000153068	Canx	calnexin [Source:MGI Symbol;Acc:MGI:88261]	0.0150038	0.522518	1.23837
10544689	BC055110	4921507P07Rik	RIKEN cDNA 4921507P07 gene	0.0150191	0.52254	0.897776
10397790	ENSMUST00000138678	Gm10433	predicted gene 10433 [Source:MGI Symbol;Acc:MGI:3642010]	0.015037	0.522651	1.08404
10584712	NM_021395	Hyou1	hypoxia up-regulated 1	0.015071	0.523318	1.03535
10550833	NM_001045486	Zfp180	zinc finger protein 180	0.0151096	0.524148	1.05581
10531752	NM_001081107	Helq	helicase, POLQ-like	0.0151339	0.524209	0.957377
10339956	ENSMUST00000155454	Rragc	Ras-related GTP binding C [Source:MGI Symbol;Acc:MGI:1858751]	0.0151408	0.524209	0.924951
10565904	NM_198831	Mrpl48	mitochondrial ribosomal protein L48	0.0151748	0.524874	0.9213
10578300	NM_001040699	Mtmr7	myotubularin related protein 7	0.0152327	0.525203	0.944056
10557058	NM_025298	Polr3e	polymerase (RNA) III (DNA directed) polypeptide E	0.0152503	0.525203	0.914299
10371332	NM_153543	Aldh1l2	aldehyde dehydrogenase 1 family, member L2	0.015254	0.525203	0.948506
10338865	ENSMUST00000097914	Rnf220	ring finger protein 220 [Source:MGI Symbol;Acc:MGI:1913993]	0.0152657	0.525203	0.93737
10479627	NM_025482	Tpd52l2	tumor protein D52-like 2	0.0152766	0.525203	0.961906
10445875	NM_009770	Btg3	B-cell translocation gene 3	0.0152904	0.525203	1.0839
10573128	NM_001111304	Tbc1d9	TBC1 domain family, member 9	0.0153197	0.525203	0.962389
10590452	NM_026179	Abhd5	abhydrolase domain containing 5	0.0153233	0.525203	1.07047
10392815	NM_134158	AF251705	cDNA sequence AF251705	0.0153317	0.525203	1.0743
10508651	NM_011520	Sdc3	syndecan 3	0.015337	0.525203	0.96354
10600474	ENSMUST00000121459	Gm15362	predicted gene 15362 [Source:MGI Symbol;Acc:MGI:3707585]	0.0153588	0.525203	0.931664
10482528	NM_010889	Neb	nebulin	0.0153616	0.525203	0.907841
10458843	NM_018744	Sema6a	sema domain, transmembrane domain (TM), and cytoplasmic domain, (semaphorin) 6A	0.0154143	0.526376	0.932171
10438738	NM_009744	Bcl6	B-cell leukemia/lymphoma 6	0.0154255	0.526376	0.931713
10344216	ENSMUST00000146171	Rfk	riboflavin kinase [Source:MGI Symbol;Acc:MGI:1914688]	0.0154481	0.526644	0.874222
10342049	ENSMUST00000171227	Ddb1	damage specific DNA binding protein 1 [Source:MGI Symbol;Acc:MGI:1202384]	0.0154684	0.526829	1.19688
10338148	ENSMUST00000112622	Huwe1	HECT, UBA and WWE domain containing 1 [Source:MGI Symbol;Acc:MGI:1926884]	0.0154993	0.527377	0.863214
10339710	ENSMUST00000026254	Gbf1	golgi-specific brefeldin A-resistance factor 1 [Source:MGI Symbol;Acc:MGI:1861607]	0.0155614	0.528982	1.06744
10540738	NM_001033244	Fancd2	Fanconi anemia, complementation group D2	0.0155951	0.529624	1.07552
10516789	NM_001083119	Ptpru	protein tyrosine phosphatase, receptor type, U	0.0156115	0.529673	0.920268
10561104	NM_009465	Axl	AXL receptor tyrosine kinase	0.0156664	0.529833	0.937143
10456988	NM_053117	Pard6g	par-6 partitioning defective 6 homolog gamma (C. elegans)	0.0156677	0.529833	0.946364
10400124	ENSMUST00000083711	7SK	7SK RNA [Source:RFAM;Acc:RF00100]	0.0156764	0.529833	0.912872
10338243	ENSMUST00000125229	Dscr3	Down syndrome critical region gene 3 [Source:MGI Symbol;Acc:MGI:1206040]	0.0156776	0.529833	0.845753
10549879	NM_021323	Usp29	ubiquitin specific peptidase 29	0.0157009	0.529833	0.9035
10538842	NM_001177560	Gng12	guanine nucleotide binding protein (G protein), gamma 12	0.0157056	0.529833	1.09241
10371379	NM_001004363	Nuak1	NUAK family, SNF1-like kinase, 1	0.0157253	0.529995	0.932073
10591576	NM_177030	Dock6	dedicator of cytokinesis 6	0.0157409	0.530019	0.928359
10474814	NM_170593	Disp2	dispatched homolog 2 (Drosophila)	0.0157701	0.53023	0.944536
10591624	NM_177030	Dock6	dedicator of cytokinesis 6	0.0157928	0.53023	0.958221
10519607	BC147127	4930420K17Rik	RIKEN cDNA 4930420K17 gene	0.0158531	0.53023	0.87881
10427035	NM_010444	Nr4a1	nuclear receptor subfamily 4, group A, member 1	0.0158563	0.53023	1.11882
10406718	NM_172590	Wdr41	WD repeat domain 41	0.0158577	0.53023	0.957321
10372208	NM_001142804	Acss3	acyl-CoA synthetase short-chain family member 3	0.015865	0.53023	0.887705
10379344	ENSMUST00000100735	Gm10387	predicted gene 10387	0.0158691	0.53023	1.08696
10339315	ENSMUST00000102174	Mir686	microRNA 686 [Source:MGI Symbol;Acc:MGI:3629913]	0.0158918	0.53023	1.26791
10523750	NR_030673	D930016D06Rik	RIKEN cDNA D930016D06 gene	0.0158956	0.53023	1.06375
10364810	NM_139226	Onecut3	one cut domain, family member 3	0.0159083	0.53023	0.925015
10367582	NM_011702	Vip	vasoactive intestinal polypeptide	0.0159112	0.53023	0.755486
10407192	NM_178746	Slc38a9	solute carrier family 38, member 9	0.0159454	0.53087	1.05924
10490378	NM_133849	Hrh3	histamine receptor H3	0.0159805	0.531542	0.905125
10583326	NM_172289	Slc36a4	solute carrier family 36 (proton/amino acid symporter), member 4	0.0160365	0.532816	0.93079
10372060	NM_009950	Cradd	CASP2 and RIPK1 domain containing adaptor with death domain	0.0160807	0.532816	1.04651
10501183	NM_133867	Eps8l3	EPS8-like 3	0.0160829	0.532816	1.07704
10409261	NM_001024474	Diras2	DIRAS family, GTP-binding RAS-like 2	0.0160846	0.532816	1.10799
10537441	NM_178873	Adck2	aarF domain containing kinase 2	0.0160937	0.532816	0.95845
10542929	NM_007588	Calcr	calcitonin receptor	0.0161114	0.532904	0.858353
10425695	NM_033218	Srebf2	sterol regulatory element binding factor 2	0.0161569	0.533914	0.902822
10514779	NM_178143	Prkaa2	protein kinase, AMP-activated, alpha 2 catalytic subunit	0.0162493	0.534522	0.958563
10576288	NM_172287	Spire2	spire homolog 2 (Drosophila)	0.0162656	0.534522	0.951818
10544629	NM_198102	Tra2a	transformer 2 alpha homolog (Drosophila)	0.0162698	0.534522	1.11447
10487613	NM_018863	Pdyn	prodynorphin	0.0162795	0.534522	1.17261
10348234	NM_001160165	Neu2	neuraminidase 2	0.0162921	0.534522	1.06242
10338253	ENSMUST00000136351	Mtif2	mitochondrial translational initiation factor 2 [Source:MGI Symbol;Acc:MGI:1924034]	0.0163111	0.534522	1.22006
10457091	NM_144946	Neto1	neuropilin (NRP) and tolloid (TLL)-like 1	0.0163164	0.534522	1.13299
10602865	NM_001163085	Map3k15	mitogen-activated protein kinase kinase kinase 15	0.0163171	0.534522	0.888776
10514255	NM_027326	Mllt3	myeloid/lymphoid or mixed-lineage leukemia (trithorax homolog, Drosophila); translocated to, 3	0.0163499	0.534522	1.05431
10399465	NM_029007	Fam84a	family with sequence similarity 84, member A	0.0163739	0.534522	1.07033
10522716	NM_153798	Polr2b	polymerase (RNA) II (DNA directed) polypeptide B	0.0163754	0.534522	0.936118
10339933	ENSMUST00000150298	Copa	coatomer protein complex subunit alpha [Source:MGI Symbol;Acc:MGI:1334462]	0.0163769	0.534522	1.13465
10574023	NM_008630	Mt2	metallothionein 2	0.0163836	0.534522	1.10405
10471503	BC110660	Taf1d	TATA box binding protein (Tbp)-associated factor, RNA polymerase I, D	0.0163858	0.534522	1.13464
10500333	NM_033596	Hist2h4	histone cluster 2, H4	0.016418	0.534625	0.858096
10343724	ENSMUST00000014499	Anapc1	anaphase promoting complex subunit 1 [Source:MGI Symbol;Acc:MGI:103097]	0.0164434	0.534625	0.84068
10346330	NM_001114663	Plcl1	phospholipase C-like 1	0.0164618	0.534625	1.07885
10465150	NM_144868	Pcnxl3	pecanex-like 3 (Drosophila)	0.0165442	0.534625	0.954058
10358283	NM_133239	Crb1	crumbs homolog 1 (Drosophila)	0.0165606	0.534625	0.92517
10341376	ENSMUST00000155359	Rab14	RAB14, member RAS oncogene family [Source:MGI Symbol;Acc:MGI:1915615]	0.016606	0.534625	1.06579
10485312	NR_030431	Mir670	microRNA 670	0.0166065	0.534625	0.912231
10340279	ENSMUST00000124666	Ythdf1	YTH domain family 1 [Source:MGI Symbol;Acc:MGI:1917431]	0.0166107	0.534625	1.11908
10488090	NM_175225	Tasp1	taspase, threonine aspartase 1	0.016614	0.534625	1.04254
10390381	NM_008942	Npepps	aminopeptidase puromycin sensitive	0.0166395	0.534625	1.05642
10340395	ENSMUST00000155958	Dlg1	discs, large homolog 1 (Drosophila) [Source:MGI Symbol;Acc:MGI:107231]	0.0166516	0.534625	1.32752
10493726	NM_201407	Dennd4b	DENN/MADD domain containing 4B	0.0166675	0.534625	0.944589
10463695	BC027506	2010012O05Rik	RIKEN cDNA 2010012O05 gene	0.0166927	0.534625	0.900787
10578984	NM_172745	Tufm	Tu translation elongation factor, mitochondrial	0.0167444	0.534625	1.05397
10464370	NM_172523	Slc18a2	solute carrier family 18 (vesicular monoamine), member 2	0.016759	0.534625	0.758729
10411363	NM_021552	Nsa2	NSA2 ribosome biogenesis homolog (S. cerevisiae)	0.0167626	0.534625	0.92729
10341048	ENSMUST00000079746	Ctbp1	C-terminal binding protein 1 [Source:MGI Symbol;Acc:MGI:1201685]	0.0167628	0.534625	0.949715
10529875	NM_001077398	Ldb2	LIM domain binding 2	0.0167722	0.534625	0.930368
10413152	NM_028275	1700112E06Rik	RIKEN cDNA 1700112E06 gene	0.0167774	0.534625	0.93839
10523161	NM_026788	Mthfd2l	methylenetetrahydrofolate dehydrogenase (NADP+ dependent) 2-like	0.0167914	0.534625	0.924645
10453399	NM_030133	Srbd1	S1 RNA binding domain 1	0.0168227	0.534625	1.05443
10355109	NM_146250	Gpr1	G protein-coupled receptor 1	0.0168403	0.534625	0.91859
10397002	NM_001167983	Sipa1l1	signal-induced proliferation-associated 1 like 1	0.0168568	0.534625	1.09688
10571329	XM_987122	Gm501	predicted gene 501	0.0168571	0.534625	1.06607
10341404	ENSMUST00000102174	Mir686	microRNA 686 [Source:MGI Symbol;Acc:MGI:3629913]	0.0168643	0.534625	1.20685
10391518	NM_007863	Mpp3	membrane protein, palmitoylated 3 (MAGUK p55 subfamily member 3)	0.0168669	0.534625	0.951836
10340752	ENSMUST00000110333	Anapc1	anaphase promoting complex subunit 1 [Source:MGI Symbol;Acc:MGI:103097]	0.0168678	0.534625	0.904574
10394833	ENSMUST00000149246	2410018L13Rik	RIKEN cDNA 2410018L13 gene [Source:MGI Symbol;Acc:MGI:1916982]	0.0168728	0.534625	0.884551
10375679	NM_029745	Tbc1d9b	TBC1 domain family, member 9B	0.0168729	0.534625	1.0567
10400510	NM_025809	Clec14a	C-type lectin domain family 14, member a	0.0168729	0.534625	1.07019
10501795	NM_025637	Rwdd3	RWD domain containing 3	0.0168893	0.534625	0.923645
10591632	NM_177030	Dock6	dedicator of cytokinesis 6	0.0168906	0.534625	0.939567
10527332	NM_016789	Nptx2	neuronal pentraxin 2	0.0168956	0.534625	1.09592
10406676	NM_172589	Lhfpl2	lipoma HMGIC fusion partner-like 2	0.0169001	0.534625	0.939126
10404038	NM_178204	Hist1h3d	histone cluster 1, H3d	0.0169442	0.53509	0.881132
10339752	ENSMUST00000157592	U6	U6 spliceosomal RNA [Source:RFAM;Acc:RF00026]	0.0169513	0.53509	0.786159
10437778	NM_028761	Parn	poly(A)-specific ribonuclease (deadenylation nuclease)	0.01696	0.53509	0.91861
10408032	NM_001013786	Zfp187	zinc finger protein 187	0.0169757	0.535112	0.941479
10412562	NM_134080	Flnb	filamin, beta	0.0170082	0.535661	0.959287
10516371	NM_153403	Eif2c1	eukaryotic translation initiation factor 2C, 1	0.0170251	0.535717	0.948334
10519219	NM_024472	Gltpd1	glycolipid transfer protein domain containing 1	0.0170599	0.536247	0.926622
10403511	NM_144835	Heatr1	HEAT repeat containing 1	0.0170981	0.536247	1.06531
10607738	NM_181315	Car5b	carbonic anhydrase 5b, mitochondrial	0.0171004	0.536247	0.900123
10591194	NM_146523	Olfr850	olfactory receptor 850	0.0171022	0.536247	0.919557
10551496	NM_019458	Paf1	Paf1, RNA polymerase II associated factor, homolog (S. cerevisiae)	0.0171244	0.536361	0.961516
10479672	NM_009326	Tcea2	transcription elongation factor A (SII), 2	0.0171611	0.536361	0.923258
10430956	NM_029787	Cyb5r3	cytochrome b5 reductase 3	0.0171664	0.536361	0.948992
10597531	NM_001172123	Rbms3	RNA binding motif, single stranded interacting protein	0.0171773	0.536361	1.06846
10343240	ENSMUST00000172411	Psma1	proteasome (prosome, macropain) subunit, alpha type 1 [Source:MGI Symbol;Acc:MGI:1347005]	0.0171829	0.536361	0.821342
10467852	NM_145156	Slc25a28	solute carrier family 25, member 28	0.0171964	0.536361	0.946047
10582482	NM_028200	1300018I17Rik	RIKEN cDNA 1300018I17 gene	0.0172474	0.537111	0.963103
10440993	NM_001081549	Rcan1	regulator of calcineurin 1	0.0172564	0.537111	0.940275
10488147	NM_001172160	Flrt3	fibronectin leucine rich transmembrane protein 3	0.0172657	0.537111	1.05247
10553354	NM_175272	Nav2	neuron navigator 2	0.0173574	0.539491	0.968517
10381226	NM_027896	Coasy	Coenzyme A synthase	0.0173771	0.539623	1.05448
10574204	NM_024191	Arl2bp	ADP-ribosylation factor-like 2 binding protein	0.017392	0.539623	0.969423
10383999	NM_026080	Mrps24	mitochondrial ribosomal protein S24	0.0174532	0.540723	1.08254
10557311	ENSMUST00000104912	Gm16496	predicted gene 16496	0.0174586	0.540723	1.07669
10602198	NM_001195049	Pak3	p21 protein (Cdc42/Rac)-activated kinase 3	0.0174839	0.540723	0.955196
10509500	NM_010470	Hp1bp3	heterochromatin protein 1, binding protein 3	0.0174883	0.540723	0.947659
10472764	NM_010064	Dync1i2	dynein cytoplasmic 1 intermediate chain 2	0.0175122	0.540991	1.07287
10402195	NM_028924	Tc2n	tandem C2 domains, nuclear	0.0175664	0.541381	1.11393
10342754	ENSMUST00000005578	Cic	capicua homolog (Drosophila) [Source:MGI Symbol;Acc:MGI:1918972]	0.0175732	0.541381	0.925958
10543737	NM_017478	Copg2	coatomer protein complex, subunit gamma 2	0.0175845	0.541381	0.938074
10528482	BC050254	5031425E22Rik	RIKEN cDNA 5031425E22 gene	0.0175857	0.541381	1.12849
10405236	NM_027324	Sfxn1	sideroflexin 1	0.0176115	0.541706	0.934468
10419038	NM_078478	Ghitm	growth hormone inducible transmembrane protein	0.0176345	0.541944	1.05096
10401708	NM_022414	Ngb	neuroglobin	0.0177155	0.542804	0.879987
10561958	NM_178252	Arhgap33	Rho GTPase activating protein 33	0.0177189	0.542804	1.0783
10416541	NM_172813	Enox1	ecto-NOX disulfide-thiol exchanger 1	0.0177209	0.542804	1.05846
10579313	NM_133772	Ssbp4	single stranded DNA binding protein 4	0.0177244	0.542804	0.96258
10381702	NM_027658	Hexim2	hexamthylene bis-acetamide inducible 2	0.0177388	0.542804	0.909895
10526145	BC033455	0610007L01Rik	RIKEN cDNA 0610007L01 gene	0.017755	0.542832	0.944118
10442904	NM_028101	Jmjd8	jumonji domain containing 8	0.0178495	0.545252	1.06213
10402519	NM_029654	Atg2b	ATG2 autophagy related 2 homolog B (S. cerevisiae)	0.0178953	0.546184	0.942064
10344235	ENSMUST00000044923	Ddx24	DEAD (Asp-Glu-Ala-Asp) box polypeptide 24 [Source:MGI Symbol;Acc:MGI:1351337]	0.0179121	0.546226	0.929384
10566034	NM_008034	Folr1	folate receptor 1 (adult)	0.0179466	0.546809	1.06247
10354085	NM_019570	Rev1	REV1 homolog (S. cerevisiae)	0.0179988	0.547227	0.943872
10429220	NM_177819	Fam135b	family with sequence similarity 135, member B	0.0180034	0.547227	1.07312
10467216	NM_198300	Cpeb3	cytoplasmic polyadenylation element binding protein 3	0.0180381	0.547227	0.9469
10557009	NM_007908	Eef2k	eukaryotic elongation factor-2 kinase	0.0180475	0.547227	0.948456
10497580	ENSMUST00000077729	Rpl26-ps5	ribosomal protein L26, pseudogene 5 [Source:MGI Symbol;Acc:MGI:3650896]	0.0180477	0.547227	1.06954
10399555	NM_201531	Kcnf1	potassium voltage-gated channel, subfamily F, member 1	0.0180553	0.547227	1.09778
10490544	NM_173761	Ythdf1	YTH domain family 1	0.0180795	0.547227	1.05714
10416155	NM_001111028	Kctd9	potassium channel tetramerisation domain containing 9	0.0181086	0.547227	0.940792
10489569	NM_011125	Pltp	phospholipid transfer protein	0.0181113	0.547227	0.910604
10343106	ENSMUST00000142497	Arfgef1	ADP-ribosylation factor guanine nucleotide-exchange factor 1(brefeldin A-inhibited) [Source:MGI Symbol;Acc:MGI:2442988]	0.0181142	0.547227	1.12757
10500140	NM_001085383	Anxa9	annexin A9	0.0181434	0.547554	1.06238
10590267	NR_002902	Snora62	small nucleolar RNA, H/ACA box 62	0.0181751	0.547554	1.08818
10443817	NM_016670	Pknox1	Pbx/knotted 1 homeobox	0.0181905	0.547554	1.06629
10448765	NM_013931	Mapk8ip3	mitogen-activated protein kinase 8 interacting protein 3	0.0181977	0.547554	0.979709
10540537	ENSMUST00000120088	Gm15519	predicted gene 15519 [Source:MGI Symbol;Acc:MGI:3782965]	0.0182113	0.547554	0.928338
10377841	NM_029360	Tm4sf5	transmembrane 4 superfamily member 5	0.0182174	0.547554	0.873884
10429160	NM_009177	St3gal1	ST3 beta-galactoside alpha-2,3-sialyltransferase 1	0.0182538	0.548184	1.1282
10474141	NM_001077514	Slc1a2	solute carrier family 1 (glial high affinity glutamate transporter), member 2	0.0182755	0.548374	1.09654
10491300	NM_011386	Skil	SKI-like	0.0183562	0.54984	0.912552
10526098	NM_183088	Scand3	SCAN domain containing 3	0.0183832	0.54984	0.909472
10430974	NM_025445	Arfgap3	ADP-ribosylation factor GTPase activating protein 3	0.018404	0.54984	0.954593
10398483	NM_030238	Dync1h1	dynein cytoplasmic 1 heavy chain 1	0.0184306	0.54984	0.969325
10371959	NM_013508	Elk3	ELK3, member of ETS oncogene family	0.0184398	0.54984	0.958964
10467907	NM_145502	Erlin1	ER lipid raft associated 1	0.0184413	0.54984	1.08742
10370552	NM_015817	Ppap2c	phosphatidic acid phosphatase type 2C	0.0184543	0.54984	0.929586
10599604	NM_001034059	Ccdc160	coiled-coil domain containing 160	0.0184846	0.54984	0.94286
10525835	NM_019536	Dnahc10	dynein, axonemal, heavy chain 10	0.0185022	0.54984	0.902276
10367154	NM_001033264	Gls2	glutaminase 2 (liver, mitochondrial)	0.0185026	0.54984	0.922799
10463112	NM_172839	Ccnj	cyclin J	0.0185114	0.54984	0.940608
10435841	NM_144550	Ccdc52	coiled-coil domain containing 52	0.018521	0.54984	1.05346
10591628	NM_177030	Dock6	dedicator of cytokinesis 6	0.0185262	0.54984	0.941249
10447437	NM_028658	Klraq1	KLRAQ motif containing 1	0.0185503	0.54984	0.956335
10402721	NM_028875	Xrcc3	X-ray repair complementing defective repair in Chinese hamster cells 3	0.0185646	0.54984	0.89831
10401267	NM_177267	Dcaf5	DDB1 and CUL4 associated factor 5	0.0185718	0.54984	0.947114
10353475	NM_145380	Eif3m	eukaryotic translation initiation factor 3, subunit M	0.0186315	0.551146	1.08184
10461143	NM_001112697	Chrm1	cholinergic receptor, muscarinic 1, CNS	0.0186747	0.551146	1.09361
10440552	NM_001081068	Ltn1	listerin E3 ubiquitin protein ligase 1	0.0186774	0.551146	1.09571
10475987	NM_028262	Setd3	SET domain containing 3	0.0186779	0.551146	0.939335
10416655	NM_001034882	Gm5465	predicted gene 5465	0.0186962	0.551229	0.923757
10587942	NM_011916	Xrn1	5'-3' exoribonuclease 1	0.0187238	0.551585	0.927518
10340088	ENSMUST00000146232	Haus5	HAUS augmin-like complex, subunit 5 [Source:MGI Symbol;Acc:MGI:1919159]	0.0187603	0.552203	1.3337
10374364	NM_001110208	Akt2	thymoma viral proto-oncogene 2	0.018821	0.552909	1.08527
10369232	ENSMUST00000066340	Gm9919	predicted gene 9919	0.0188217	0.552909	1.07296
10338215	ENSMUST00000135646	Golga7	golgi autoantigen, golgin subfamily a, 7 [Source:MGI Symbol;Acc:MGI:1931029]	0.018831	0.552909	1.16427
10562578	NM_025390	Pop4	processing of precursor 4, ribonuclease P/MRP family, (S. cerevisiae)	0.0189054	0.554637	1.07684
10384051	NM_010292	Gck	glucokinase	0.0189475	0.554881	0.92549
10375799	NM_009329	Zfp354a	zinc finger protein 354A	0.0189518	0.554881	0.929196
10462081	NM_021552	Nsa2	NSA2 ribosome biogenesis homolog (S. cerevisiae)	0.0189606	0.554881	0.920997
10374455	NM_033523	Spred2	sprouty-related, EVH1 domain containing 2	0.0190161	0.55567	0.943599
10342642	ENSMUST00000028341	Anapc2	anaphase promoting complex subunit 2 [Source:MGI Symbol;Acc:MGI:2139135]	0.0190188	0.55567	1.21787
10403352	NM_011803	Klf6	Kruppel-like factor 6	0.0190468	0.555961	1.07032
10342764	ENSMUST00000022039	Golm1	golgi membrane protein 1 [Source:MGI Symbol;Acc:MGI:1917329]	0.01906	0.555961	0.830497
10395466	NM_172803	Dock4	dedicator of cytokinesis 4	0.0190902	0.556385	1.10751
10436552	NM_198302	Rbm11	RNA binding motif protein 11	0.0191096	0.556437	0.905103
10602592	NM_016763	Hsd17b10	hydroxysteroid (17-beta) dehydrogenase 10	0.0191522	0.556437	1.08558
10349208	NM_001077425	Cntnap5a	contactin associated protein-like 5A	0.0191556	0.556437	1.08378
10510265	NM_008725	Nppa	natriuretic peptide type A	0.0191664	0.556437	0.904947
10559312	NM_007856	Dhcr7	7-dehydrocholesterol reductase	0.0191702	0.556437	0.911137
10569319	NM_009983	Ctsd	cathepsin D	0.0191924	0.556628	1.05027
10444332	NM_001001177	BC051142	cDNA sequence BC051142	0.0193039	0.558719	0.857893
10418921	NM_011430	Sncg	synuclein, gamma	0.0193226	0.558719	0.915982
10440419	NM_009770	Btg3	B-cell translocation gene 3	0.0193268	0.558719	1.07903
10422504	NM_022987	Zic5	zinc finger protein of the cerebellum 5	0.0193293	0.558719	1.08989
10406626	NM_147176	Homer1	homer homolog 1 (Drosophila)	0.0193581	0.558719	1.12073
10383564	NM_001038699	Fn3k	fructosamine 3 kinase	0.0193588	0.558719	1.05418
10424676	NM_001164036	Ly6e	lymphocyte antigen 6 complex, locus E	0.0193927	0.559243	1.08141
10453166	NM_001033443	Cdkl4	cyclin-dependent kinase-like 4	0.0194529	0.560523	0.847444
10393559	NM_011594	Timp2	tissue inhibitor of metalloproteinase 2	0.0194862	0.56103	0.955325
10382010	NM_027946	Dcaf7	DDB1 and CUL4 associated factor 7	0.0195141	0.561379	0.944678
10431915	NM_027052	Slc38a4	solute carrier family 38, member 4	0.0195644	0.561426	1.15412
10517328	NM_027935	Tmem50a	transmembrane protein 50A	0.0195683	0.561426	1.0368
10600114	NM_153169	Pnma3	paraneoplastic antigen MA3	0.0195763	0.561426	0.900454
10340533	ENSMUST00000128686	Hdac5	histone deacetylase 5 [Source:MGI Symbol;Acc:MGI:1333784]	0.0195845	0.561426	0.794731
10520362	NM_153526	Insig1	insulin induced gene 1	0.0195947	0.561426	0.820767
10488748	NM_025876	Cdk5rap1	CDK5 regulatory subunit associated protein 1	0.0196658	0.562559	0.954064
10520388	NM_028234	Rbm33	RNA binding motif protein 33	0.0196949	0.562559	0.931347
10491354	NM_144519	Zfp639	zinc finger protein 639	0.0196951	0.562559	0.914912
10607710	ENSMUST00000082494	U6	U6 spliceosomal RNA [Source:RFAM;Acc:RF00026]	0.019703	0.562559	0.916334
10568873	NM_007403	Adam8	a disintegrin and metallopeptidase domain 8	0.0197134	0.562559	1.08331
10463704	NM_020577	As3mt	arsenic (+3 oxidation state) methyltransferase	0.0197445	0.562994	0.884514
10490986	NR_027985	4632415L05Rik	RRS1 ribosome biogenesis regulator homolog pseudogene	0.0197756	0.563413	0.936731
10417053	NM_175341	Mbnl2	muscleblind-like 2	0.019824	0.563413	1.03353
10581865	NM_027570	Ldhd	lactate dehydrogenase D	0.0198285	0.563413	1.05194
10575630	NM_130457	Cntnap4	contactin associated protein-like 4	0.0198594	0.563413	0.912609
10534966	NM_019747	Zfp113	zinc finger protein 113	0.0198601	0.563413	1.05799
10342231	ENSMUST00000094700	Fryl	furry homolog-like (Drosophila) [Source:MGI Symbol;Acc:MGI:1919563]	0.0198725	0.563413	0.797163
10583195	ENSMUST00000104915	Gm16485	predicted gene 16485	0.0198915	0.563413	0.877595
10498965	NM_008731	Npy2r	neuropeptide Y receptor Y2	0.019896	0.563413	1.21345
10498871	NM_027495	Tmem144	transmembrane protein 144	0.0199018	0.563413	0.948781
10343677	ENSMUST00000071840	2510006D16Rik	RIKEN cDNA 2510006D16 gene [Source:MGI Symbol;Acc:MGI:1924049]	0.019999	0.564559	1.10285
10447649	NM_001081416	Fndc1	fibronectin type III domain containing 1	0.0200029	0.564559	1.15875
10502076	ENSMUST00000083750	U6	U6 spliceosomal RNA [Source:RFAM;Acc:RF00026]	0.0200112	0.564559	0.894426
10384123	NM_026538	Ddx56	DEAD (Asp-Glu-Ala-Asp) box polypeptide 56	0.0200116	0.564559	0.944718
10600947	NM_001081283	Tmem28	transmembrane protein 28	0.0200216	0.564559	0.945922
10345089	NR_029717	Mir30c-2	microRNA 30c-2	0.0200404	0.564642	1.07776
10338807	ENSMUST00000102174	Mir686	microRNA 686 [Source:MGI Symbol;Acc:MGI:3629913]	0.0200903	0.565369	0.823307
10536976	NM_001164226	Nrf1	nuclear respiratory factor 1	0.020098	0.565369	0.953695
10445496	NM_145353	Yipf3	Yip1 domain family, member 3	0.0201396	0.566091	1.05463
10403428	NM_172585	Larp4b	La ribonucleoprotein domain family, member 4B	0.0201668	0.566407	0.954888
10416110	NM_001034881	Gm5464	predicted gene 5464	0.0202298	0.567522	0.921289
10519495	ENSMUST00000159546	4921511H03Rik	RIKEN cDNA 4921511H03 gene	0.0202384	0.567522	0.952222
10601878	NM_146236	Tceal1	transcription elongation factor A (SII)-like 1	0.0202634	0.567773	0.892153
10541002	NM_026585	D6Wsu116e	DNA segment, Chr 6, Wayne State University 116, expressed	0.02034	0.56896	0.960643
10607848	NM_019397	Egfl6	EGF-like-domain, multiple 6	0.020392	0.56896	0.896005
10608692	ENSMUST00000074056	Klra6	killer cell lectin-like receptor, subfamily A, member 6 [Source:MGI Symbol;Acc:MGI:101902]	0.0203948	0.56896	1.1078
10344584	ENSMUST00000139245	Huwe1	HECT, UBA and WWE domain containing 1 [Source:MGI Symbol;Acc:MGI:1926884]	0.0204232	0.56896	0.92189
10418616	NM_001033668	Dnahc1	dynein, axonemal, heavy chain 1	0.0204257	0.56896	0.948996
10500272	BC132471	Gm129	predicted gene 129	0.0204513	0.56896	0.836461
10414433	NM_172600	6720456H20Rik	RIKEN cDNA 6720456H20 gene	0.0204551	0.56896	1.06662
10452793	NM_027864	Galnt14	UDP-N-acetyl-alpha-D-galactosamine:polypeptide N-acetylgalactosaminyltransferase 14	0.0204699	0.56896	0.887299
10408346	ENSMUST00000069594	Gm9983	predicted gene 9983	0.0204929	0.56896	0.82916
10339250	ENSMUST00000133971	Rnf220	ring finger protein 220 [Source:MGI Symbol;Acc:MGI:1913993]	0.0204935	0.56896	1.19586
10557808	NM_172749	Zfp646	zinc finger protein 646	0.0204962	0.56896	0.953115
10429972	NM_001164173	Cpsf1	cleavage and polyadenylation specific factor 1	0.0204977	0.56896	0.967804
10341893	ENSMUST00000119487	Gm15573	predicted gene 15573 [Source:MGI Symbol;Acc:MGI:3783021]	0.0206032	0.571441	1.17916
10360418	NM_011880	Rgs7	regulator of G protein signaling 7	0.0206382	0.571733	0.913694
10507657	NM_172699	Foxj3	forkhead box J3	0.0206459	0.571733	0.953722
10437205	NM_008791	Pcp4	Purkinje cell protein 4	0.0206974	0.572337	1.08157
10394093	BC017643	BC017643	cDNA sequence BC017643	0.020702	0.572337	0.976063
10506335	NM_019840	Pde4b	phosphodiesterase 4B, cAMP specific	0.020725	0.572337	1.08406
10343635	ENSMUST00000083228	U6	U6 spliceosomal RNA [Source:RFAM;Acc:RF00026]	0.0207553	0.572337	0.925136
10531428	NM_183392	Nup54	nucleoporin 54	0.0207707	0.572337	0.930438
10567589	NM_001033173	Usp31	ubiquitin specific peptidase 31	0.0207781	0.572337	1.07198
10601993	NM_175326	D330045A20Rik	RIKEN cDNA D330045A20 gene	0.0207923	0.572337	0.840308
10597432	NM_153585	Cnot10	CCR4-NOT transcription complex, subunit 10	0.0207965	0.572337	0.949389
10484261	NM_001048176	Cerkl	ceramide kinase-like	0.0208412	0.57296	0.921799
10565609	NM_009381	Thrsp	thyroid hormone responsive SPOT14 homolog (Rattus)	0.020863	0.57296	0.95663
10559343	NM_001113373	Shank2	SH3/ankyrin domain gene 2	0.0208742	0.57296	1.05293
10422598	NM_009155	Sepp1	selenoprotein P, plasma, 1	0.0208835	0.57296	1.10899
10343773	ENSMUST00000142147	Itch	itchy, E3 ubiquitin protein ligase [Source:MGI Symbol;Acc:MGI:1202301]	0.0209696	0.573835	1.27134
10482814	NM_001111030	Acvr1c	activin A receptor, type IC	0.0209819	0.573835	1.23589
10510399	NM_001003893	Masp2	mannan-binding lectin serine peptidase 2	0.0209897	0.573835	1.19486
10366275	ENSMUST00000083719	SNORA38	Small nucleolar RNA SNORA38 [Source:RFAM;Acc:RF00428]	0.0210267	0.573835	1.06748
10405894	NM_008959	Ptdss1	phosphatidylserine synthase 1	0.0210348	0.573835	0.961833
10424705	AK084954	2810039B14Rik	RIKEN cDNA 2810039B14 gene	0.0210382	0.573835	0.943369
10555744	NM_146359	Olfr564	olfactory receptor 564	0.0210483	0.573835	1.07369
10583535	NM_008319	Icam5	intercellular adhesion molecule 5, telencephalin	0.0210798	0.573835	1.10503
10492640	NM_178673	Fstl5	follistatin-like 5	0.0210873	0.573835	0.890499
10460616	NM_007687	Cfl1	cofilin 1, non-muscle	0.0210922	0.573835	1.04145
10565152	NM_011983	Homer2	homer homolog 2 (Drosophila)	0.021093	0.573835	1.15527
10510391	NM_009272	Srm	spermidine synthase	0.0211279	0.574148	1.1039
10342091	ENSMUST00000128834	Arfgef1	ADP-ribosylation factor guanine nucleotide-exchange factor 1(brefeldin A-inhibited) [Source:MGI Symbol;Acc:MGI:2442988]	0.0211368	0.574148	1.17692
10409099	NM_001033268	Fam120a	family with sequence similarity 120, member A	0.021154	0.574177	1.04105
10341295	ENSMUST00000099086	Gm8325	predicted pseudogene 8325 [Source:MGI Symbol;Acc:MGI:3644852]	0.0212244	0.574179	0.875246
10569702	NM_133190	Cacng8	calcium channel, voltage-dependent, gamma subunit 8	0.0212311	0.574179	1.05869
10502776	NM_001081298	Lphn2	latrophilin 2	0.0212424	0.574179	1.14086
10608717	ENSMUST00000105569	Klhl17	kelch-like 17 (Drosophila) [Source:MGI Symbol;Acc:MGI:2678948]	0.0212602	0.574179	1.05884
10429573	NM_001099217	Ly6c2	lymphocyte antigen 6 complex, locus C2	0.021279	0.574179	1.08627
10362359	NM_018858	Pebp1	phosphatidylethanolamine binding protein 1	0.0212876	0.574179	1.05474
10451932	NM_020568	Plin4	perilipin 4	0.0212887	0.574179	1.12652
10417561	NM_183187	Fam107a	family with sequence similarity 107, member A	0.0212913	0.574179	1.12851
10520763	NM_144909	Gckr	glucokinase regulatory protein	0.0212994	0.574179	0.905884
10449386	NM_001033279	D17Wsu92e	DNA segment, Chr 17, Wayne State University 92, expressed	0.0213309	0.574593	1.04204
10344114	ENSMUST00000151171	Anapc1	anaphase promoting complex subunit 1 [Source:MGI Symbol;Acc:MGI:103097]	0.0213565	0.574846	0.805546
10577858	NM_026121	Bag4	BCL2-associated athanogene 4	0.0213861	0.574902	0.941659
10439612	NM_172506	Boc	biregional cell adhesion molecule-related/down-regulated by oncogenes (Cdon) binding protein	0.0213961	0.574902	0.958106
10536563	NM_021050	Cftr	cystic fibrosis transmembrane conductance regulator homolog	0.021407	0.574902	1.09707
10341167	ENSMUST00000164757	Itch	itchy, E3 ubiquitin protein ligase [Source:MGI Symbol;Acc:MGI:1202301]	0.0214416	0.575012	0.815597
10601771	NM_001166377	Armcx1	armadillo repeat containing, X-linked 1	0.0214435	0.575012	1.12849
10472153	ENSMUST00000158727	U1	U1 spliceosomal RNA [Source:RFAM;Acc:RF00003]	0.0215162	0.576527	1.08744
10395277	NM_013635	Sypl	synaptophysin-like protein	0.0215343	0.576579	1.11767
10589413	NM_018757	Nme6	non-metastatic cells 6, protein expressed in (nucleoside-diphosphate kinase)	0.0216107	0.578187	0.957287
10340918	ENSMUST00000031399	Psph	phosphoserine phosphatase [Source:MGI Symbol;Acc:MGI:97788]	0.0216668	0.579253	1.12861
10574718	NM_025486	Tmem208	transmembrane protein 208	0.0216964	0.57939	1.05578
10396421	NM_010431	Hif1a	hypoxia inducible factor 1, alpha subunit	0.021736	0.57939	0.940905
10403948	NM_178201	Hist1h2bn	histone cluster 1, H2bn	0.0217508	0.57939	1.10025
10442454	NM_025954	Pgp	phosphoglycolate phosphatase	0.0217715	0.57939	0.944108
10578193	NM_026067	Eri1	exoribonuclease 1	0.0217899	0.57939	1.0731
10403978	NM_175665	Hist1h2bk	histone cluster 1, H2bk	0.0218419	0.57939	1.11601
10344633	NM_011541	Tcea1	transcription elongation factor A (SII) 1	0.0218441	0.57939	0.928042
10472199	NM_029692	Upp2	uridine phosphorylase 2	0.0218606	0.57939	0.916888
10419049	NM_008734	Nrg3	neuregulin 3	0.0218646	0.57939	0.930295
10483856	NM_011871	Prkra	protein kinase, interferon inducible double stranded RNA dependent activator	0.0218699	0.57939	0.933628
10509568	NM_025451	Camk2n1	calcium/calmodulin-dependent protein kinase II inhibitor 1	0.0218738	0.57939	1.10792
10404024	NM_153173	Hist1h4h	histone cluster 1, H4h	0.0218858	0.57939	1.06081
10586110	NM_001033175	Cln6	ceroid-lipofuscinosis, neuronal 6	0.0218926	0.57939	0.944925
10343464	ENSMUST00000124289	Copa	coatomer protein complex subunit alpha [Source:MGI Symbol;Acc:MGI:1334462]	0.0219	0.57939	1.2661
10339775	ENSMUST00000044923	Ddx24	DEAD (Asp-Glu-Ala-Asp) box polypeptide 24 [Source:MGI Symbol;Acc:MGI:1351337]	0.0219458	0.580169	0.903218
10454950	NM_026404	Slc35a4	solute carrier family 35, member A4	0.0220013	0.581092	1.07589
10341161	ENSMUST00000125229	Dscr3	Down syndrome critical region gene 3 [Source:MGI Symbol;Acc:MGI:1206040]	0.0220134	0.581092	1.14267
10472212	NM_026361	Pkp4	plakophilin 4	0.0220604	0.5819	1.0732
10394862	NM_001135192	Asap2	ArfGAP with SH3 domain, ankyrin repeat and PH domain 2	0.0221236	0.582646	0.950754
10384961	NM_011491	Stc2	stanniocalcin 2	0.0221385	0.582646	1.09833
10556115	NM_146774	Olfr472	olfactory receptor 472	0.0221524	0.582646	0.923008
10403392	ENSMUST00000174979	AC134596.1	---	0.0221542	0.582646	0.906593
10375343	NM_028862	Rnf145	ring finger protein 145	0.0221872	0.583082	0.918625
10548761	NM_013546	Hebp1	heme binding protein 1	0.0222203	0.583292	0.943589
10386916	NM_198861	BC046404	cDNA sequence BC046404	0.022228	0.583292	0.935545
10353871	NM_001013374	Lman2l	lectin, mannose-binding 2-like	0.0223249	0.585404	1.08298
10591653	NM_178577	Tmem205	transmembrane protein 205	0.0223608	0.585705	1.06374
10382341	NM_009217	Sstr2	somatostatin receptor 2	0.0223805	0.585705	0.880655
10344177	ENSMUST00000148543	Rab14	RAB14, member RAS oncogene family [Source:MGI Symbol;Acc:MGI:1915615]	0.0224018	0.585705	0.818212
10461439	NM_146094	Fads1	fatty acid desaturase 1	0.0224023	0.585705	0.952828
10546294	NM_018815	Nup210	nucleoporin 210	0.0224763	0.586675	0.972039
10468452	NM_021377	Sorcs1	VPS10 domain receptor protein SORCS 1	0.0224936	0.586675	0.93041
10440600	NM_009840	Cct8	chaperonin containing Tcp1, subunit 8 (theta)	0.022513	0.586675	1.06044
10344935	NM_001098528	Kcnb2	potassium voltage gated channel, Shab-related subfamily, member 2	0.0225193	0.586675	0.941191
10507032	NR_033793	Bend5	BEN domain containing 5	0.0225219	0.586675	0.93737
10536908	NM_146173	Tspan33	tetraspanin 33	0.0225586	0.586828	0.936479
10490734	ENSMUST00000148700	Gm14340	predicted gene 14340 [Source:MGI Symbol;Acc:MGI:3650817]	0.0225608	0.586828	0.91473
10493114	NM_016701	Nes	nestin	0.0225774	0.586831	0.92752
10340984	ENSMUST00000160974	Wars	tryptophanyl-tRNA synthetase [Source:MGI Symbol;Acc:MGI:104630]	0.0226349	0.587896	0.893181
10475932	NM_024237	Fbln7	fibulin 7	0.0226862	0.588219	1.10291
10341938	ENSMUST00000165742	Cic	capicua homolog (Drosophila) [Source:MGI Symbol;Acc:MGI:1918972]	0.0226926	0.588219	0.869715
10551314	BC024978	BC024978	cDNA sequence BC024978	0.022697	0.588219	1.03398
10385966	NM_013472	Anxa6	annexin A6	0.0227415	0.588944	1.06909
10344422	ENSMUST00000022696	Xpo7	exportin 7 [Source:MGI Symbol;Acc:MGI:1929705]	0.0227833	0.589142	0.926392
10501164	NM_007778	Csf1	colony stimulating factor 1 (macrophage)	0.022798	0.589142	0.957755
10416406	NM_172812	Htr2a	5-hydroxytryptamine (serotonin) receptor 2A	0.0228259	0.589142	1.07723
10344274	ENSMUST00000154581	Hp1bp3	heterochromatin protein 1, binding protein 3 [Source:MGI Symbol;Acc:MGI:109369]	0.0228311	0.589142	0.877937
10408348	NM_001013389	Mrs2	MRS2 magnesium homeostasis factor homolog (S. cerevisiae)	0.0228615	0.589142	0.877809
10461214	NM_025791	Tmem223	transmembrane protein 223	0.0228618	0.589142	1.12383
10354191	NM_001033135	Rnf149	ring finger protein 149	0.0228765	0.589142	0.948679
10448127	ENSMUST00000061516	Fpr1	formyl peptide receptor 1	0.0228817	0.589142	0.932559
10411059	NM_173392	Zfyve16	zinc finger, FYVE domain containing 16	0.0229215	0.58951	0.924025
10340233	ENSMUST00000119858	Gm6829	predicted pseudogene 6829 [Source:MGI Symbol;Acc:MGI:3648590]	0.0229292	0.58951	1.13835
10523960	NM_001081234	Pigg	phosphatidylinositol glycan anchor biosynthesis, class G	0.0229835	0.59048	1.07542
10413185	NM_183208	Zmiz1	zinc finger, MIZ-type containing 1	0.0230708	0.591379	0.955182
10343019	ENSMUST00000129300	Anapc2	anaphase promoting complex subunit 2 [Source:MGI Symbol;Acc:MGI:2139135]	0.0230799	0.591379	0.921384
10434067	NM_029945	Smpd4	sphingomyelin phosphodiesterase 4	0.0230809	0.591379	1.04297
10488382	NM_010740	Cd93	CD93 antigen	0.0231046	0.591379	1.05429
10507475	ENSMUST00000093716	U5	U5 spliceosomal RNA [Source:RFAM;Acc:RF00020]	0.0231102	0.591379	0.923358
10512701	NM_001099675	Tomm5	translocase of outer mitochondrial membrane 5 homolog (yeast)	0.0231183	0.591379	1.08512
10341912	ENSMUST00000170762	Hdac5	histone deacetylase 5 [Source:MGI Symbol;Acc:MGI:1333784]	0.0231424	0.591569	1.19398
10586591	NM_178396	Car12	carbonic anyhydrase 12	0.023169	0.591825	1.27531
10457059	ENSMUST00000078739	Gm17383	predicted gene, 17383 [Source:MGI Symbol;Acc:MGI:4937017]	0.0232022	0.592248	0.896419
10444752	NM_008518	Ltb	lymphotoxin B	0.0232239	0.592377	1.06715
10517600	NM_026880	Pink1	PTEN induced putative kinase 1	0.0232926	0.593118	0.931368
10492231	NM_177855	Med12l	mediator of RNA polymerase II transcription, subunit 12 homolog (yeast)-like	0.0233129	0.593118	0.942664
10446739	NM_030179	Clip4	CAP-GLY domain containing linker protein family, member 4	0.0233225	0.593118	0.940704
10424439	NM_133766	Efr3a	EFR3 homolog A (S. cerevisiae)	0.0233335	0.593118	0.938637
10458052	NM_013512	Epb4.1l4a	erythrocyte protein band 4.1-like 4a	0.0233364	0.593118	0.896537
10343359	ENSMUST00000147949	Nat15	N-acetyltransferase 15 (GCN5-related, putative) [Source:MGI Symbol;Acc:MGI:1922013]	0.0233709	0.593571	0.89305
10524941	NM_145564	Fbxo21	F-box protein 21	0.0234403	0.594909	0.939676
10605222	NM_001177973	Irak1	interleukin-1 receptor-associated kinase 1	0.0234642	0.59509	0.945944
10363118	NM_025705	Dcbld1	discoidin, CUB and LCCL domain containing 1	0.0234918	0.595326	0.931457
10501649	NM_025517	Rtcd1	RNA terminal phosphate cyclase domain 1	0.023507	0.595326	0.952448
10579776	NM_030113	Arhgap10	Rho GTPase activating protein 10	0.0236668	0.598947	1.11352
10339023	ENSMUST00000110332	Anapc1	anaphase promoting complex subunit 1 [Source:MGI Symbol;Acc:MGI:103097]	0.0237487	0.599725	0.908847
10518455	NM_009642	Agtrap	angiotensin II, type I receptor-associated protein	0.0237567	0.599725	0.870646
10550509	NM_009402	Pglyrp1	peptidoglycan recognition protein 1	0.0237649	0.599725	1.09693
10368373	NM_029881	Tmem200a	transmembrane protein 200A	0.023765	0.599725	1.06365
10496975	NM_001081263	Slc44a5	solute carrier family 44, member 5	0.0237876	0.599868	0.909992
10449280	XM_356935	Gm5226	predicted pseudogene 5226	0.0238197	0.6	1.19574
10402020	NM_001081191	Eml5	echinoderm microtubule associated protein like 5	0.0238265	0.6	0.948272
10557528	NM_172747	Kctd13	potassium channel tetramerisation domain containing 13	0.0238584	0.600378	1.07136
10557992	NM_013863	Bag3	BCL2-associated athanogene 3	0.0239055	0.600384	0.934651
10445458	NM_028198	Xpo5	exportin 5	0.0239161	0.600384	0.952579
10442211	NM_013843	Zfp53	zinc finger protein 53	0.0239225	0.600384	0.947753
10596053	NM_025835	Pccb	propionyl Coenzyme A carboxylase, beta polypeptide	0.0239262	0.600384	0.96742
10377473	NM_011786	Aloxe3	arachidonate lipoxygenase 3	0.0239875	0.601497	0.906883
10338741	ENSMUST00000071840	2510006D16Rik	RIKEN cDNA 2510006D16 gene [Source:MGI Symbol;Acc:MGI:1924049]	0.024031	0.601653	1.12532
10448064	NM_144809	Prdm9	PR domain containing 9	0.0240616	0.601653	1.05346
10340247	ENSMUST00000053150	Gm9846	predicted gene 9846 [Source:MGI Symbol;Acc:MGI:3704345]	0.0240953	0.601653	0.803998
10378649	NM_173388	Slc43a2	solute carrier family 43, member 2	0.0241226	0.601653	1.04242
10537712	NM_029555	Gstk1	glutathione S-transferase kappa 1	0.0241392	0.601653	1.0912
10357363	NM_001081756	Nckap5	NCK-associated protein 5	0.0241435	0.601653	1.07106
10341860	ENSMUST00000058102	Eif5	eukaryotic translation initiation factor 5 [Source:MGI Symbol;Acc:MGI:95309]	0.0241556	0.601653	0.81334
10398091	NM_013775	Tcl1b2	T-cell leukemia/lymphoma 1B, 2	0.0241598	0.601653	1.0919
10542555	BC006653	MGC7817	hypothetical protein LOC620031	0.0241777	0.601653	1.10638
10471978	NM_172663	Epc2	enhancer of polycomb homolog 2 (Drosophila)	0.0241897	0.601653	0.942667
10370037	NM_008606	Mmp11	matrix metallopeptidase 11	0.0241984	0.601653	0.955279
10339717	ENSMUST00000140550	Rbm42	RNA binding motif protein 42 [Source:MGI Symbol;Acc:MGI:1915285]	0.0242863	0.601653	0.863405
10397606	NM_011648	Tshr	thyroid stimulating hormone receptor	0.0242886	0.601653	0.923298
10499879	NM_013762	Rpl3	ribosomal protein L3	0.0242931	0.601653	0.941799
10499881	NM_013762	Rpl3	ribosomal protein L3	0.0242931	0.601653	0.941799
10402705	NM_001033248	Gm266	predicted gene 266	0.0243046	0.601653	0.875301
10339215	ENSMUST00000165742	Cic	capicua homolog (Drosophila) [Source:MGI Symbol;Acc:MGI:1918972]	0.0243185	0.601653	1.08496
10578786	NM_175032	Galntl6	UDP-N-acetyl-alpha-D-galactosamine:polypeptide N-acetylgalactosaminyltransferase-like 6	0.0243226	0.601653	0.92157
10470322	NM_013678	Surf2	surfeit gene 2	0.0243374	0.601653	1.04814
10370651	NR_033210	BC005764	cDNA sequence BC005764	0.0243426	0.601653	0.944932
10487937	NM_144944	Prokr2	prokineticin receptor 2	0.024349	0.601653	1.20461
10587686	ENSMUST00000083340	SNORA42	Small nucleolar RNA SNORA42/SNORA80 family [Source:RFAM;Acc:RF00406]	0.0243883	0.601787	1.06226
10595628	ENSMUST00000097243	SNORD50	Small nucleolar RNA SNORD50 [Source:RFAM;Acc:RF00278]	0.0243883	0.601787	1.06226
10575775	NM_001163262	4933407C03Rik	RIKEN cDNA 4933407C03 gene	0.0244345	0.60218	0.933743
10387372	NM_001017426	Kdm6b	KDM1 lysine (K)-specific demethylase 6B	0.0244381	0.60218	0.958823
10352143	NM_001161665	Kif26b	kinesin family member 26B	0.0244614	0.602336	0.914677
10471045	NM_138748	Ppp2r4	protein phosphatase 2A, regulatory subunit B (PR 53)	0.0244906	0.602374	0.952607
10494174	NM_011351	Sema6c	sema domain, transmembrane domain (TM), and cytoplasmic domain, (semaphorin) 6C	0.0244968	0.602374	0.950694
10560818	NM_019940	Zfp111	zinc finger protein 111	0.0245985	0.604457	1.0453
10340858	ENSMUST00000074152	Copa	coatomer protein complex subunit alpha [Source:MGI Symbol;Acc:MGI:1334462]	0.024653	0.604918	0.918868
10597323	NM_033264	Arpp21	cyclic AMP-regulated phosphoprotein, 21	0.024654	0.604918	1.25008
10426782	NM_009597	Accn2	amiloride-sensitive cation channel 2, neuronal	0.0246683	0.604918	0.959396
10409352	NR_027395	Rnf44	ring finger protein 44	0.0247409	0.606181	1.04632
10512915	NM_025944	2810432L12Rik	RIKEN cDNA 2810432L12 gene	0.0247539	0.606181	0.954981
10469581	NM_001177631	Etl4	enhancer trap locus 4	0.0247815	0.606438	0.928762
10583179	NM_008829	Pgr	progesterone receptor	0.0248375	0.607073	0.893307
10605357	NM_181584	Gab3	growth factor receptor bound protein 2-associated protein 3	0.0248537	0.607073	0.938418
10352356	NM_027999	Haus5	HAUS augmin-like complex, subunit 5	0.0248586	0.607073	1.06513
10405785	NM_023507	0610007P08Rik	RIKEN cDNA 0610007P08 gene	0.0249092	0.607391	1.12969
10344574	ENSMUST00000151805	Vta1	Vps20-associated 1 homolog (S. cerevisiae) [Source:MGI Symbol;Acc:MGI:1913451]	0.0249286	0.607391	1.19465
10355536	NM_027884	Tns1	tensin 1	0.0249642	0.607391	1.10762
10395287	NM_028139	Atxn7l1	ataxin 7-like 1	0.0249823	0.607391	1.03353
10570029	NM_001081397	Myo16	myosin XVI	0.0249854	0.607391	0.936966
10477169	NM_010495	Id1	inhibitor of DNA binding 1	0.0249989	0.607391	1.0552
10428698	NM_016667	Sntb1	syntrophin, basic 1	0.0249998	0.607391	0.925821
10592942	NM_001081049	Mll1	myeloid/lymphoid or mixed-lineage leukemia 1	0.0250154	0.607391	0.956303
10402554	NM_001079883	Bcl11b	B-cell leukemia/lymphoma 11B	0.0250254	0.607391	1.14143
10422436	NM_001081039	Dock9	dedicator of cytokinesis 9	0.0250889	0.607448	0.955776
10415791	NM_026001	Rnaseh2b	ribonuclease H2, subunit B	0.0251016	0.607448	0.922873
10502748	NM_001081298	Lphn2	latrophilin 2	0.025107	0.607448	1.15654
10492341	NM_001081295	4631416L12Rik	RIKEN cDNA 4631416L12 gene	0.0251122	0.607448	0.942471
10436750	ENSMUST00000009191	Gm5965	predicted gene 5965	0.0251291	0.607448	1.11492
10448235	NM_001110254	A630033E08Rik	RIKEN cDNA A630033E08 gene	0.0251384	0.607448	0.938013
10484941	NM_001177721	Madd	MAP-kinase activating death domain	0.0251473	0.607448	0.959812
10452430	NM_015794	Fbxl17	F-box and leucine-rich repeat protein 17	0.0251871	0.60767	0.959844
10579079	NM_001039967	Zfp869	zinc finger protein 869	0.0251978	0.60767	0.931247
10340538	ENSMUST00000108857	Atox1	ATX1 (antioxidant protein 1) homolog 1 (yeast) [Source:MGI Symbol;Acc:MGI:1333855]	0.0252078	0.60767	1.23094
10530089	NM_009827	Cckar	cholecystokinin A receptor	0.0252402	0.608038	0.794871
10526630	NM_015799	Trfr2	transferrin receptor 2	0.0253026	0.60913	0.899286
10381118	NM_010257	Gast	gastrin	0.0253228	0.609204	0.939283
10342889	ENSMUST00000022039	Golm1	golgi membrane protein 1 [Source:MGI Symbol;Acc:MGI:1917329]	0.025398	0.610459	0.875303
10351430	NM_009107	Rxrg	retinoid X receptor gamma	0.0254364	0.610459	0.899055
10598507	NM_172479	Slc38a5	solute carrier family 38, member 5	0.0254402	0.610459	0.886681
10565794	NM_009825	Serpinh1	serine (or cysteine) peptidase inhibitor, clade H, member 1	0.0254712	0.610459	1.08948
10393021	NM_130454	Recql5	RecQ protein-like 5	0.0254749	0.610459	1.06055
10526106	NM_027121	Vkorc1l1	vitamin K epoxide reductase complex, subunit 1-like 1	0.0254836	0.610459	0.952905
10480950	NM_026828	Dnlz	DNL-type zinc finger	0.0254952	0.610459	1.0695
10342661	ENSMUST00000097914	Rnf220	ring finger protein 220 [Source:MGI Symbol;Acc:MGI:1913993]	0.0255129	0.610474	1.15278
10344166	ENSMUST00000130234	Huwe1	HECT, UBA and WWE domain containing 1 [Source:MGI Symbol;Acc:MGI:1926884]	0.0255527	0.611013	0.877412
10372781	NM_028679	Irak3	interleukin-1 receptor-associated kinase 3	0.0256291	0.611732	1.0601
10373502	NM_011772	Ikzf4	IKAROS family zinc finger 4	0.0256483	0.611732	1.04579
10363224	NM_021272	Fabp7	fatty acid binding protein 7, brain	0.0256687	0.611732	0.862502
10433536	NM_177562	Clec16a	C-type lectin domain family 16, member A	0.0256722	0.611732	1.04262
10341608	ENSMUST00000027736	Zc3h11a	zinc finger CCCH type containing 11A [Source:MGI Symbol;Acc:MGI:1917829]	0.0256854	0.611732	1.07416
10603698	AJ319753	Gm1549	predicted gene 1549	0.025686	0.611732	1.04911
10464896	NM_172835	Peli3	pellino 3	0.025714	0.611991	0.937865
10473452	ENSMUST00000121340	Olfr1001-ps1	olfactory receptor 1001, pseudogene 1 [Source:MGI Symbol;Acc:MGI:3030835]	0.0257373	0.612135	1.09002
10432619	NM_010127	Pou6f1	POU domain, class 6, transcription factor 1	0.0257809	0.612367	0.951024
10591622	NM_177030	Dock6	dedicator of cytokinesis 6	0.0257815	0.612367	0.912568
10376455	NM_178218	Hist3h2a	histone cluster 3, H2a	0.0258357	0.613244	1.07284
10356848	NM_025920	Thap4	THAP domain containing 4	0.0258564	0.613327	0.947027
10589407	NM_183136	Spink8	serine peptidase inhibitor, Kazal type 8	0.0259127	0.614253	1.08564
10495781	NM_013867	Bcar3	breast cancer anti-estrogen resistance 3	0.0260178	0.616209	0.948731
10578477	NM_153535	Fam149a	family with sequence similarity 149, member A	0.0260432	0.616209	0.926309
10461629	NM_025658	Ms4a4d	membrane-spanning 4-domains, subfamily A, member 4D	0.026051	0.616209	1.09526
10345580	NM_030266	Inpp4a	inositol polyphosphate-4-phosphatase, type I	0.0260684	0.616209	0.955149
10339936	ENSMUST00000165878	Psap	prosaposin [Source:MGI Symbol;Acc:MGI:97783]	0.0260819	0.616209	0.972746
10396270	NM_001190466	Dact1	dapper homolog 1, antagonist of beta-catenin (xenopus)	0.0261322	0.616986	0.942896
10399505	NM_015764	Greb1	gene regulated by estrogen in breast cancer protein	0.0261571	0.617165	0.89655
10468329	NM_175360	Obfc1	oligonucleotide/oligosaccharide-binding fold containing 1	0.0262153	0.617994	0.946806
10554240	NM_020583	Isg20	interferon-stimulated protein	0.026227	0.617994	1.14197
10371176	NM_008688	Nfic	nuclear factor I/C	0.0262753	0.618722	0.964084
10482509	NM_001141981	Rbm43	RNA binding motif protein 43	0.0263275	0.61942	0.915923
10342113	ENSMUST00000172695	Pabpn1	poly(A) binding protein, nuclear 1 [Source:MGI Symbol;Acc:MGI:1859158]	0.0263398	0.61942	0.803174
10386582	NM_009410	Top3a	topoisomerase (DNA) III alpha	0.0265473	0.623888	0.956806
10417972	NM_178597	Camk2g	calcium/calmodulin-dependent protein kinase II gamma	0.0266088	0.62492	0.935403
10478778	NM_001085495	Arfgef2	ADP-ribosylation factor guanine nucleotide-exchange factor 2 (brefeldin A-inhibited)	0.0266889	0.626388	0.972218
10366683	NM_177335	D930020B18Rik	RIKEN cDNA D930020B18 gene	0.026732	0.626622	0.901334
10494452	NM_001102407	Rbm8a	RNA binding motif protein 8a	0.0267497	0.626622	1.05483
10479172	ENSMUST00000170338	Gm14439	predicted gene 14439 [Source:MGI Symbol;Acc:MGI:3652090]	0.0267518	0.626622	1.06699
10367546	NM_001039652	Oprm1	opioid receptor, mu 1	0.0268737	0.629065	1.08399
10562204	NM_022007	Fxyd7	FXYD domain-containing ion transport regulator 7	0.0268952	0.629154	0.896111
10588326	NM_028721	Nphp3	nephronophthisis 3 (adolescent)	0.0269511	0.629211	0.939327
10520154	NM_029020	Abcb8	ATP-binding cassette, sub-family B (MDR/TAP), member 8	0.0269589	0.629211	0.81668
10391404	NM_019444	Ramp2	receptor (calcitonin) activity modifying protein 2	0.0269817	0.629211	0.936906
10457606	NM_134112	Kctd1	potassium channel tetramerisation domain containing 1	0.0269829	0.629211	1.06962
10373664	NM_146269	Olfr247	olfactory receptor 247	0.0270234	0.629211	0.927316
10373666	NM_146269	Olfr247	olfactory receptor 247	0.0270234	0.629211	0.927316
10509777	NM_183148	Iffo2	intermediate filament family orphan 2	0.0270237	0.629211	0.914457
10597182	NM_183276	Nbeal2	neurobeachin-like 2	0.0270392	0.629211	0.956371
10416004	NM_199029	Zfp395	zinc finger protein 395	0.0270828	0.629728	0.921088
10373452	BC132471	Gm129	predicted gene 129	0.0272164	0.629728	0.823745
10536620	NM_023626	Ing3	inhibitor of growth family, member 3	0.0272242	0.629728	0.967773
10476814	NM_016889	Insm1	insulinoma-associated 1	0.0272395	0.629728	1.04301
10393804	NM_197995	Arl16	ADP-ribosylation factor-like 16	0.0272715	0.629728	0.939651
10457895	NM_001146292	Celf4	CUGBP, Elav-like family member 4	0.0272773	0.629728	0.957633
10539727	NR_027370	C87436	expressed sequence C87436	0.0272803	0.629728	0.953491
10504127	NM_011124	Ccl21a	chemokine (C-C motif) ligand 21A (serine)	0.0273102	0.629728	0.896147
10504154	NM_011124	Ccl21a	chemokine (C-C motif) ligand 21A (serine)	0.0273102	0.629728	0.896147
10504183	NM_011124	Ccl21a	chemokine (C-C motif) ligand 21A (serine)	0.0273102	0.629728	0.896147
10512377	NM_011124	Ccl21a	chemokine (C-C motif) ligand 21A (serine)	0.0273102	0.629728	0.896147
10386703	XM_890719	Gm12271	predicted gene 12271	0.0273115	0.629728	0.923113
10559446	NM_011095	Lilrb3	leukocyte immunoglobulin-like receptor, subfamily B (with TM and ITIM domains), member 3	0.0273223	0.629728	0.93113
10343511	ENSMUST00000014499	Anapc1	anaphase promoting complex subunit 1 [Source:MGI Symbol;Acc:MGI:103097]	0.0273225	0.629728	0.834744
10554863	NM_001040085	Sytl2	synaptotagmin-like 2	0.0273271	0.629728	0.916398
10539080	NM_011375	St3gal5	ST3 beta-galactoside alpha-2,3-sialyltransferase 5	0.0273844	0.630155	1.05351
10521415	NM_001177696	Ablim2	actin-binding LIM protein 2	0.027399	0.630155	0.954876
10533246	NM_011852	Oas1g	2'-5' oligoadenylate synthetase 1G	0.0274007	0.630155	1.05285
10447084	NM_176963	Galm	galactose mutarotase	0.0274165	0.630155	1.05984
10513020	NM_026079	Ikbkap	inhibitor of kappa light polypeptide enhancer in B-cells, kinase complex-associated protein	0.0274541	0.630519	0.962328
10382573	NM_028014	2310067B10Rik	RIKEN cDNA 2310067B10 gene	0.0274743	0.630519	0.953146
10581926	NM_013925	Adat1	adenosine deaminase, tRNA-specific 1	0.0274856	0.630519	1.04443
10518546	NM_019781	Pex14	peroxisomal biogenesis factor 14	0.0275148	0.630679	0.942853
10527888	NM_026033	Gatad1	GATA zinc finger domain containing 1	0.0275531	0.630679	0.955044
10505489	NM_021362	Pappa	pregnancy-associated plasma protein A	0.0275545	0.630679	1.10729
10550519	NM_194064	Nanos2	nanos homolog 2 (Drosophila)	0.0275683	0.630679	0.929159
10497663	NM_172861	Slc7a14	solute carrier family 7 (cationic amino acid transporter, y+ system), member 14	0.0275812	0.630679	0.940951
10477012	NM_008019	Fkbp1a	FK506 binding protein 1a	0.0276245	0.630947	1.08664
10341023	ENSMUST00000146232	Haus5	HAUS augmin-like complex, subunit 5 [Source:MGI Symbol;Acc:MGI:1919159]	0.0276284	0.630947	0.935333
10407766	NM_018886	Lgals8	lectin, galactose binding, soluble 8	0.0276565	0.630997	0.963763
10357391	NM_027678	Zranb3	zinc finger, RAN-binding domain containing 3	0.0276796	0.630997	0.942673
10504606	NM_028270	Aldh1b1	aldehyde dehydrogenase 1 family, member B1	0.0276839	0.630997	0.933725
10505143	ENSMUST00000107600	Akap2	A kinase (PRKA) anchor protein 2	0.0278318	0.633036	0.937035
10480035	NM_001177753	Pfkfb3	6-phosphofructo-2-kinase/fructose-2,6-biphosphatase 3	0.0278369	0.633036	0.955849
10470014	NM_009849	Entpd2	ectonucleoside triphosphate diphosphohydrolase 2	0.027856	0.633036	0.889102
10523901	ENSMUST00000082519	Snord21	small nucleolar RNA, C/D box 21 [Source:MGI Symbol;Acc:MGI:102855]	0.0278679	0.633036	0.908469
10504817	NM_009370	Tgfbr1	transforming growth factor, beta receptor I	0.0278896	0.633036	0.932799
10341077	ENSMUST00000172201	Gm17348	predicted gene, 17348 [Source:MGI Symbol;Acc:MGI:4936982]	0.0278968	0.633036	1.20197
10559610	NM_172894	Ppp6r1	protein phosphatase 6, regulatory subunit 1	0.0278979	0.633036	0.967204
10398173	NM_011705	Vrk1	vaccinia related kinase 1	0.0279888	0.633662	0.9391
10545458	NM_001079822	Tcf7l1	transcription factor 7-like 1 (T-cell specific, HMG box)	0.027989	0.633662	0.95
10429203	NM_177819	Fam135b	family with sequence similarity 135, member B	0.0279919	0.633662	1.08368
10493009	NM_001003912	Arhgef11	Rho guanine nucleotide exchange factor (GEF) 11	0.0279968	0.633662	0.960896
10342465	ENSMUST00000029414	Ssr3	signal sequence receptor, gamma [Source:MGI Symbol;Acc:MGI:1914687]	0.0280398	0.63407	1.13022
10385353	NM_007416	Adra1b	adrenergic receptor, alpha 1b	0.0280582	0.63407	0.932841
10555339	NM_001017985	C2cd3	C2 calcium-dependent domain containing 3	0.0280823	0.63407	0.952449
10507594	NM_011400	Slc2a1	solute carrier family 2 (facilitated glucose transporter), member 1	0.0281009	0.63407	1.0545
10582884	ENSMUST00000099047	Gm11167	predicted gene 11167 [Source:MGI Symbol;Acc:MGI:3779419]	0.0281058	0.63407	0.89111
10343769	ENSMUST00000020826	Sap30l	SAP30-like [Source:MGI Symbol;Acc:MGI:1354709]	0.0281218	0.63407	0.917666
10497379	ENSMUST00000099198	Gm10742	predicted gene 10742	0.028161	0.634115	0.939884
10594110	NM_008684	Neo1	neogenin	0.0281661	0.634115	0.946796
10340048	ENSMUST00000157592	U6	U6 spliceosomal RNA [Source:RFAM;Acc:RF00026]	0.0281773	0.634115	1.21742
10456248	NM_194268	Onecut2	one cut domain, family member 2	0.0282107	0.634464	0.918945
10605181	NM_023132	Renbp	renin binding protein	0.0282676	0.635343	0.902037
10475965	NM_009086	Polr1b	polymerase (RNA) I polypeptide B	0.0283424	0.63662	1.05146
10396896	NM_026244	Slc39a9	solute carrier family 39 (zinc transporter), member 9	0.0284627	0.637514	0.96327
10532461	ENSMUST00000083841	U6	U6 spliceosomal RNA [Source:RFAM;Acc:RF00026]	0.0284705	0.637514	1.0692
10378216	NM_016745	Atp2a3	ATPase, Ca++ transporting, ubiquitous	0.0284852	0.637514	0.935725
10608706	ENSMUST00000111000	Sap25	sin3 associated polypeptide [Source:MGI Symbol;Acc:MGI:3802945]	0.0284873	0.637514	1.08019
10553148	NM_001033243	Ccdc114	coiled-coil domain containing 114	0.0284891	0.637514	0.926044
10403413	NM_145360	Idi1	isopentenyl-diphosphate delta isomerase	0.0284996	0.637514	0.845585
10426477	NM_011432	Snrpc	U1 small nuclear ribonucleoprotein C	0.0285077	0.637514	0.931383
10595702	NM_001033145	1190002N15Rik	RIKEN cDNA 1190002N15 gene	0.0285457	0.637907	1.06268
10557420	NM_001163713	Tufm	Tu translation elongation factor, mitochondrial	0.0285664	0.637907	1.04538
10554629	NM_175317	Eftud1	elongation factor Tu GTP binding domain containing 1	0.0285791	0.637907	1.03192
10358389	NM_009061	Rgs2	regulator of G-protein signaling 2	0.0287096	0.639681	1.14805
10552557	NM_008457	Klk1b8	kallikrein 1-related peptidase b8	0.0287182	0.639681	1.11429
10340433	ENSMUST00000026254	Gbf1	golgi-specific brefeldin A-resistance factor 1 [Source:MGI Symbol;Acc:MGI:1861607]	0.0287237	0.639681	0.785221
10485307	NR_029752	Mir129-2	microRNA 129-2	0.028738	0.639681	0.939271
10384032	NM_008894	Pold2	polymerase (DNA directed), delta 2, regulatory subunit	0.0287734	0.639681	0.95031
10465943	NM_198114	Dagla	diacylglycerol lipase, alpha	0.0287782	0.639681	0.964664
10422707	NM_001013367	Prkaa1	protein kinase, AMP-activated, alpha 1 catalytic subunit	0.0287845	0.639681	0.951957
10537157	NM_172398	Akr1b10	aldo-keto reductase family 1, member B10 (aldose reductase)	0.0288479	0.640691	0.923421
10338716	ENSMUST00000148795	Nmt1	N-myristoyltransferase 1 [Source:MGI Symbol;Acc:MGI:102579]	0.0289058	0.641564	1.17915
10582778	NM_001159907	Tarbp1	TAR (HIV-1) RNA binding protein 1	0.0289233	0.641564	1.08699
10517513	NM_007574	C1qc	complement component 1, q subcomponent, C chain	0.0289805	0.642069	1.16735
10566209	NM_146314	Olfr601	olfactory receptor 601	0.0289822	0.642069	0.937561
10343381	ENSMUST00000097836	Hp1bp3	heterochromatin protein 1, binding protein 3 [Source:MGI Symbol;Acc:MGI:109369]	0.0290043	0.642158	0.891781
10339649	ENSMUST00000022039	Golm1	golgi membrane protein 1 [Source:MGI Symbol;Acc:MGI:1917329]	0.0290944	0.643753	0.803635
10489620	NM_144892	Ncoa5	nuclear receptor coactivator 5	0.0291202	0.643923	1.05204
10358629	NM_001024720	Hmcn1	hemicentin 1	0.0291604	0.644411	0.907532
10482200	NM_146122	Dennd1a	DENN/MADD domain containing 1A	0.0292114	0.644838	0.966656
10512129	NM_022305	B4galt1	UDP-Gal:betaGlcNAc beta 1,4- galactosyltransferase, polypeptide 1	0.0292162	0.644838	1.05699
10361635	NM_001033466	Zbtb2	zinc finger and BTB domain containing 2	0.0292398	0.644838	1.04619
10344195	ENSMUST00000142043	Dhrs1	dehydrogenase/reductase (SDR family) member 1 [Source:MGI Symbol;Acc:MGI:1196314]	0.0292523	0.644838	1.15747
10340799	ENSMUST00000171371	Zranb1	zinc finger, RAN-binding domain containing 1 [Source:MGI Symbol;Acc:MGI:106441]	0.0292893	0.644946	0.901022
10344521	ENSMUST00000083228	U6	U6 spliceosomal RNA [Source:RFAM;Acc:RF00026]	0.0293157	0.644946	1.06821
10488565	NM_001114677	Gm14160	predicted gene 14160	0.0293358	0.644946	0.865516
10503264	NM_009830	Ccne2	cyclin E2	0.029355	0.644946	0.936234
10417787	NM_010315	Gng2	guanine nucleotide binding protein (G protein), gamma 2	0.0293762	0.644946	0.93416
10445992	NM_001159523	Shd	src homology 2 domain-containing transforming protein D	0.0293834	0.644946	0.951455
10352514	NM_029735	Eprs	glutamyl-prolyl-tRNA synthetase	0.0294114	0.644946	1.05318
10527099	ENSMUST00000082760	7SK	7SK RNA [Source:RFAM;Acc:RF00100]	0.0294802	0.644946	1.09719
10508042	NM_027310	Meaf6	MYST/Esa1-associated factor 6	0.0295136	0.644946	0.952052
10364301	AJ487520	C330046G03Rik	RIKEN cDNA C330046G03 gene	0.0295367	0.644946	0.920438
10551600	NM_177301	Hnrnpl	heterogeneous nuclear ribonucleoprotein L	0.0295493	0.644946	0.94724
10490706	NM_001164597	Znf512b	zinc finger protein 512B	0.0295523	0.644946	0.955647
10373861	NM_027859	Rnf215	ring finger protein 215	0.0295757	0.644946	1.06016
10401713	NM_153415	Pomt2	protein-O-mannosyltransferase 2	0.0295835	0.644946	0.963684
10502451	NM_007560	Bmpr1b	bone morphogenetic protein receptor, type 1B	0.0295992	0.644946	1.07102
10389099	NM_011235	Rad51l3	RAD51-like 3 (S. cerevisiae)	0.0296017	0.644946	0.963136
10538658	NM_028705	Herc3	hect domain and RLD 3	0.0296045	0.644946	0.923812
10472757	NM_028593	Cybrd1	cytochrome b reductase 1	0.0296058	0.644946	0.924215
10367337	NM_001164237	Rnf41	ring finger protein 41	0.0296249	0.644946	0.957584
10363455	NM_025273	Pcbd1	pterin 4 alpha carbinolamine dehydratase/dimerization cofactor of hepatocyte nuclear factor 1 alpha (TCF1) 1	0.0296465	0.644946	0.897746
10566026	NM_008035	Folr2	folate receptor 2 (fetal)	0.0296518	0.644946	1.09462
10437970	BC089026	2310008H04Rik	RIKEN cDNA 2310008H04 gene	0.0296562	0.644946	1.07262
10342712	ENSMUST00000124305	Hp1bp3	heterochromatin protein 1, binding protein 3 [Source:MGI Symbol;Acc:MGI:109369]	0.029742	0.646416	0.891006
10595924	NM_029094	Pik3cb	phosphatidylinositol 3-kinase, catalytic, beta polypeptide	0.0297699	0.646442	1.05257
10342500	ENSMUST00000119896	Ssr3	signal sequence receptor, gamma [Source:MGI Symbol;Acc:MGI:1914687]	0.0297959	0.646442	0.855811
10451710	NM_181397	Rftn1	raftlin lipid raft linker 1	0.0298095	0.646442	0.952245
10404506	NM_009068	Ripk1	receptor (TNFRSF)-interacting serine-threonine kinase 1	0.0298298	0.646442	1.05589
10552812	NM_016849	Irf3	interferon regulatory factor 3	0.0298341	0.646442	1.05303
10435031	NM_177633	Ubxn7	UBX domain protein 7	0.0299015	0.646864	0.918913
10402336	NM_001159502	Ddx24	DEAD (Asp-Glu-Ala-Asp) box polypeptide 24	0.0299061	0.646864	0.971259
10388996	NM_018776	Crlf3	cytokine receptor-like factor 3	0.0299081	0.646864	0.954865
10406519	NM_013500	Hapln1	hyaluronan and proteoglycan link protein 1	0.0299353	0.647056	1.09928
10591169	ENSMUST00000034653	Muc16	mucin 16	0.0299564	0.647119	1.11502
10606149	NM_027591	Dmrtc1a	DMRT-like family C1a	0.0299858	0.647363	0.911978
10413502	NM_027493	Actr8	ARP8 actin-related protein 8 homolog (S. cerevisiae)	0.0301074	0.649593	0.946966
10476401	NM_019677	Plcb1	phospholipase C, beta 1	0.0301311	0.649647	1.10681
10489961	NM_010899	Nfatc2	nuclear factor of activated T-cells, cytoplasmic, calcineurin-dependent 2	0.030164	0.649647	0.962065
10444068	NM_001025313	Tapbp	TAP binding protein	0.0301647	0.649647	0.92813
10385826	NM_183173	Ankrd43	ankyrin repeat domain 43	0.0302391	0.649928	1.16676
10580537	NM_010241	Aktip	thymoma viral proto-oncogene 1 interacting protein	0.0302478	0.649928	0.961943
10571824	ENSMUST00000098764	Gm10674	predicted gene 10674	0.0303203	0.649928	1.1012
10467191	NM_013468	Ankrd1	ankyrin repeat domain 1 (cardiac muscle)	0.0303233	0.649928	1.07595
10340854	ENSMUST00000167702	Tbl3	transducin (beta)-like 3 [Source:MGI Symbol;Acc:MGI:2384863]	0.030338	0.649928	1.16123
10393449	NM_007707	Socs3	suppressor of cytokine signaling 3	0.0303483	0.649928	1.07245
10405585	ENSMUST00000099474	Gm10781	predicted gene 10781	0.0303583	0.649928	0.925634
10413482	NM_009524	Wnt5a	wingless-related MMTV integration site 5A	0.030373	0.649928	0.896288
10531173	NM_177872	Adamts3	a disintegrin-like and metallopeptidase (reprolysin type) with thrombospondin type 1 motif, 3	0.0304108	0.649928	1.20075
10555041	NM_199035	Alg8	asparagine-linked glycosylation 8 homolog (yeast, alpha-1,3-glucosyltransferase)	0.0304133	0.649928	1.06049
10339586	ENSMUST00000129300	Anapc2	anaphase promoting complex subunit 2 [Source:MGI Symbol;Acc:MGI:2139135]	0.0304227	0.649928	1.20695
10393728	NM_024249	Slc38a10	solute carrier family 38, member 10	0.0304408	0.649928	0.934552
10430681	NM_175109	Rps19bp1	ribosomal protein S19 binding protein 1	0.0304493	0.649928	1.05585
10437292	NM_177472	Btbd12	BTB (POZ) domain containing 12	0.0304684	0.649928	0.957445
10508069	NM_008049	Ftl2	ferritin light chain 2	0.030476	0.649928	1.04963
10367982	NM_001002268	Gpr126	G protein-coupled receptor 126	0.0305019	0.649928	1.09684
10554938	NM_029494	Rab30	RAB30, member RAS oncogene family	0.0305119	0.649928	1.07569
10369806	BC087900	1700040L02Rik	RIKEN cDNA 1700040L02 gene	0.0305244	0.649928	0.902047
10543114	NM_026632	Rpa3	replication protein A3	0.0305381	0.649928	1.26684
10343857	ENSMUST00000163745	9130011J15Rik	RIKEN cDNA 9130011J15 gene [Source:MGI Symbol;Acc:MGI:1914068]	0.0305442	0.649928	1.06332
10556456	NM_001166584	Tead1	TEA domain family member 1	0.0305616	0.649928	0.886422
10585942	NM_001033498	Gramd2	GRAM domain containing 2	0.0305858	0.650054	0.937315
10568605	NM_009980	Ctbp2	C-terminal binding protein 2	0.0306078	0.650132	0.970713
10491970	NM_175386	Lhfp	lipoma HMGIC fusion partner	0.0306776	0.651226	0.951512
10502863	NM_001081277	Ak5	adenylate kinase 5	0.0307299	0.651948	1.12774
10339654	ENSMUST00000094700	Fryl	furry homolog-like (Drosophila) [Source:MGI Symbol;Acc:MGI:1919563]	0.0307662	0.652329	0.861391
10405158	NM_178403	Pus7	pseudouridylate synthase 7 homolog (S. cerevisiae)	0.0309131	0.654863	0.939642
10379117	BC059191	BC030499	cDNA sequence BC030499	0.0309226	0.654863	0.890197
10428020	NM_172606	39512	membrane-associated ring finger (C3HC4) 6	0.030947	0.654958	0.965157
10341247	ENSMUST00000133445	Rragc	Ras-related GTP binding C [Source:MGI Symbol;Acc:MGI:1858751]	0.0309736	0.654958	1.19745
10577528	NM_001012667	AI316807	expressed sequence AI316807	0.0309823	0.654958	0.958257
10440770	NM_178923	Srsf15	serine/arginine-rich splicing factor 15	0.0310082	0.655116	0.972547
10343023	ENSMUST00000113037	Cep110	centrosomal protein 110 [Source:MGI Symbol;Acc:MGI:1889576]	0.0310446	0.655352	1.16116
10339184	ENSMUST00000143665	Fryl	furry homolog-like (Drosophila) [Source:MGI Symbol;Acc:MGI:1919563]	0.0310563	0.655352	0.86951
10525195	ENSMUST00000065641	Gm15800	predicted gene 15800	0.0310961	0.655518	0.972087
10477717	NM_011171	Procr	protein C receptor, endothelial	0.031101	0.655518	1.08171
10531553	NM_001033191	Naa11	N(alpha)-acetyltransferase 11, NatA catalytic subunit	0.0311901	0.656916	0.928154
10554574	NM_145375	Tm6sf1	transmembrane 6 superfamily member 1	0.0312134	0.656916	0.910471
10462501	NR_033198	2700046G09Rik	RIKEN cDNA 2700046G09 gene	0.0312554	0.656916	0.924153
10458138	NM_030147	Brd8	bromodomain containing 8	0.0312586	0.656916	0.951014
10461690	NM_001033174	Osbp	oxysterol binding protein	0.0312777	0.656916	0.944221
10343881	ENSMUST00000142362	Tbl3	transducin (beta)-like 3 [Source:MGI Symbol;Acc:MGI:2384863]	0.0312782	0.656916	0.910332
10573401	NM_198020	Trmt1	TRM1 tRNA methyltransferase 1 homolog (S. cerevisiae)	0.0313635	0.65832	0.963502
10496169	NM_146141	Ppa2	pyrophosphatase (inorganic) 2	0.0314498	0.659278	0.923542
10354792	NR_004860	1110034B05Rik	RIKEN cDNA 1110034B05 gene	0.0314597	0.659278	1.07713
10345141	NM_026719	Lmbrd1	LMBR1 domain containing 1	0.0314648	0.659278	0.953944
10365933	NM_001001932	Eea1	early endosome antigen 1	0.031607	0.661867	0.957898
10439762	NM_016661	Ahcy	S-adenosylhomocysteine hydrolase	0.0316524	0.662189	0.953955
10338620	ENSMUST00000005578	Cic	capicua homolog (Drosophila) [Source:MGI Symbol;Acc:MGI:1918972]	0.0316739	0.662189	0.862509
10493343	ENSMUST00000082804	U1	U1 spliceosomal RNA [Source:RFAM;Acc:RF00003]	0.0316783	0.662189	1.08083
10498647	NM_020026	B3galnt1	UDP-GalNAc:betaGlcNAc beta 1,3-galactosaminyltransferase, polypeptide 1	0.0317305	0.662521	1.06355
10526772	NM_178612	Cnpy4	canopy 4 homolog (zebrafish)	0.0317314	0.662521	1.10511
10596281	NM_001163026	Dnajc13	DnaJ (Hsp40) homolog, subfamily C, member 13	0.0317524	0.662556	0.93804
10502696	NM_027617	Spata1	spermatogenesis associated 1	0.0317783	0.662556	0.911366
10578037	NM_080635	Eif3h	eukaryotic translation initiation factor 3, subunit H	0.031789	0.662556	0.95799
10339453	ENSMUST00000115207	Dlg1	discs, large homolog 1 (Drosophila) [Source:MGI Symbol;Acc:MGI:107231]	0.0318363	0.662858	1.08064
10550146	NM_013877	Cabp5	calcium binding protein 5	0.0318548	0.662858	1.08424
10545339	NM_025430	Mrpl35	mitochondrial ribosomal protein L35	0.0318685	0.662858	1.03113
10339098	ENSMUST00000101423	Mtif2	mitochondrial translational initiation factor 2 [Source:MGI Symbol;Acc:MGI:1924034]	0.031878	0.662858	0.881734
10581940	NM_001130868	Kars	lysyl-tRNA synthetase	0.0319024	0.662977	0.962116
10340637	ENSMUST00000026254	Gbf1	golgi-specific brefeldin A-resistance factor 1 [Source:MGI Symbol;Acc:MGI:1861607]	0.0319373	0.663153	1.15185
10466374	NM_011600	Tle4	transducin-like enhancer of split 4, homolog of Drosophila E(spl)	0.0319482	0.663153	0.94032
10374590	NM_134014	Xpo1	exportin 1, CRM1 homolog (yeast)	0.0320025	0.663893	1.08488
10608658	ENSMUST00000132034	Ost4	oligosaccharyltransferase 4 homolog (S. cerevisiae) [Source:MGI Symbol;Acc:MGI:1914945]	0.0320287	0.664049	1.05286
10571274	NM_010344	Gsr	glutathione reductase	0.0320795	0.664578	0.955105
10357480	NM_007827	Daf2	decay accelerating factor 2	0.0321005	0.664578	1.0872
10575497	NM_198625	Mtss1l	metastasis suppressor 1-like	0.0321315	0.664578	0.957517
10347106	NM_025683	Rpe	ribulose-5-phosphate-3-epimerase	0.032142	0.664578	1.06193
10596951	NM_011790	Arih2	ariadne homolog 2 (Drosophila)	0.0321554	0.664578	0.947904
10556111	NM_001005488	Olfr467	olfactory receptor 467	0.0321663	0.664578	0.905513
10420591	ENSMUST00000157555	U7	U7 small nuclear RNA [Source:RFAM;Acc:RF00066]	0.0322819	0.666579	0.951615
10418053	NM_010610	Kcnma1	potassium large conductance calcium-activated channel, subfamily M, alpha member 1	0.0323619	0.666945	1.05753
10509941	NM_001081174	6330545A04Rik	RIKEN cDNA 6330545A04 gene	0.0323629	0.666945	0.943455
10349951	ENSMUST00000097570	Gm8618	predicted gene 8618	0.0323662	0.666945	1.08712
10580056	NM_181039	Lphn1	latrophilin 1	0.0323747	0.666945	1.04558
10540085	NM_007992	Fbln2	fibulin 2	0.0324417	0.667861	0.93943
10519069	NM_175556	Plch2	phospholipase C, eta 2	0.0324567	0.667861	0.940856
10341590	ENSMUST00000171371	Zranb1	zinc finger, RAN-binding domain containing 1 [Source:MGI Symbol;Acc:MGI:106441]	0.0325018	0.668077	0.861015
10423469	ENSMUST00000169624	Cdh18	cadherin 18 [Source:MGI Symbol;Acc:MGI:1344366]	0.0325156	0.668077	0.920656
10524659	NM_026398	Pop5	processing of precursor 5, ribonuclease P/MRP family (S. cerevisiae)	0.0325306	0.668077	1.05407
10525111	NM_028041	Ddx54	DEAD (Asp-Glu-Ala-Asp) box polypeptide 54	0.0325424	0.668077	1.05631
10459534	NM_027130	Afg3l2	AFG3(ATPase family gene 3)-like 2 (yeast)	0.0325999	0.668079	0.966285
10343064	ENSMUST00000166521	Copg	coatomer protein complex, subunit gamma [Source:MGI Symbol;Acc:MGI:1858696]	0.0326088	0.668079	0.92268
10579872	NM_009412	Tpd52	tumor protein D52	0.0326513	0.668079	0.932533
10453797	NM_001083628	Greb1l	growth regulation by estrogen in breast cancer-like	0.0326619	0.668079	1.12878
10591630	NM_177030	Dock6	dedicator of cytokinesis 6	0.0326653	0.668079	0.907513
10422227	NM_011897	Spry2	sprouty homolog 2 (Drosophila)	0.0326715	0.668079	1.06626
10358733	NM_016846	Rgl1	ral guanine nucleotide dissociation stimulator,-like 1	0.0326789	0.668079	1.13418
10361846	NM_009048	Reps1	RalBP1 associated Eps domain containing protein	0.032699	0.668079	0.963312
10389775	NM_008796	Pctp	phosphatidylcholine transfer protein	0.0327866	0.668079	1.07775
10448380	NM_026305	Tceb2	transcription elongation factor B (SIII), polypeptide 2	0.0328125	0.668079	1.0352
10459512	NM_016977	Mc4r	melanocortin 4 receptor	0.0328226	0.668079	0.909218
10510221	AY140896	Gm3579	predicted gene 3579	0.0328314	0.668079	1.1961
10408210	NM_178195	Hist1h2bf	histone cluster 1, H2bf	0.0328783	0.668079	1.07999
10412719	NM_028052	Synpr	synaptoporin	0.0328853	0.668079	1.08526
10340747	ENSMUST00000050774	Gm9816	predicted pseudogene 9816 [Source:MGI Symbol;Acc:MGI:3704465]	0.0329092	0.668079	0.807617
10590983	NM_019482	Panx1	pannexin 1	0.0329119	0.668079	1.04606
10556442	NM_001166584	Tead1	TEA domain family member 1	0.0329303	0.668079	0.88818
10488048	NM_021527	Mkks	McKusick-Kaufman syndrome protein	0.0329357	0.668079	1.07844
10429657	NM_029663	Eef1d	eukaryotic translation elongation factor 1 delta (guanine nucleotide exchange protein)	0.0329536	0.668079	1.06974
10480939	NM_177841	4932418E24Rik	RIKEN cDNA 4932418E24 gene	0.0329665	0.668079	0.951121
10343317	ENSMUST00000170663	Eif5	eukaryotic translation initiation factor 5 [Source:MGI Symbol;Acc:MGI:95309]	0.0329865	0.668079	0.851789
10551104	NM_183311	Tmem145	transmembrane protein 145	0.0330403	0.668079	0.957985
10524647	NM_029012	Sppl3	signal peptide peptidase 3	0.0330465	0.668079	0.967437
10341352	ENSMUST00000136424	Tmem165	transmembrane protein 165 [Source:MGI Symbol;Acc:MGI:894407]	0.0330502	0.668079	0.83228
10555205	NM_201352	Gdpd5	glycerophosphodiester phosphodiesterase domain containing 5	0.0330547	0.668079	1.04805
10341867	ENSMUST00000172118	Naa35	N(alpha)-acetyltransferase 35, NatC auxiliary subunit [Source:MGI Symbol;Acc:MGI:1925939]	0.0330568	0.668079	0.921597
10570975	NM_027194	Tm2d2	TM2 domain containing 2	0.033069	0.668079	1.05354
10406334	NM_030174	Mctp1	multiple C2 domains, transmembrane 1	0.0330796	0.668079	1.28297
10373826	NM_016922	Gal3st1	galactose-3-O-sulfotransferase 1	0.0330889	0.668079	1.05668
10496359	NM_001163522	Emcn	endomucin	0.0331062	0.668079	1.10221
10430145	NM_053104	Rbfox2	RNA binding protein, fox-1 homolog (C. elegans) 2	0.0331493	0.66857	1.05299
10459389	NM_009665	Amd1	S-adenosylmethionine decarboxylase 1	0.0331771	0.668752	1.07028
10549836	NM_001177416	Gm6792	predicted gene 6792	0.0332224	0.669285	1.05941
10341255	ENSMUST00000079746	Ctbp1	C-terminal binding protein 1 [Source:MGI Symbol;Acc:MGI:1201685]	0.0332417	0.669295	0.876304
10431140	NM_001163145	1810041L15Rik	RIKEN cDNA 1810041L15 gene	0.0332667	0.669419	0.932516
10501282	NM_001081320	Cyb561d1	cytochrome b-561 domain containing 1	0.0332974	0.669658	1.05189
10388238	NM_025318	Tmem93	transmembrane protein 93	0.0333277	0.669888	1.05788
10585610	NM_019651	Ptpn9	protein tyrosine phosphatase, non-receptor type 9	0.0334089	0.670296	1.06269
10499870	NM_008508	Lor	loricrin	0.0334138	0.670296	0.9057
10342074	ENSMUST00000126046	Ube2g1	ubiquitin-conjugating enzyme E2G 1 (UBC7 homolog, C. elegans) [Source:MGI Symbol;Acc:MGI:1914378]	0.0334218	0.670296	1.25381
10345401	NM_213727	Fam123c	family with sequence similarity 123, member C	0.033433	0.670296	0.933207
10359422	NM_007453	Prdx6	peroxiredoxin 6	0.0334561	0.670296	1.09166
10584941	NM_011792	Bace1	beta-site APP cleaving enzyme 1	0.0334611	0.670296	1.03838
10451613	NM_001110824	Foxp4	forkhead box P4	0.0334979	0.6705	0.954887
10467842	NM_010324	Got1	glutamate oxaloacetate transaminase 1, soluble	0.033509	0.6705	0.970512
10570982	NM_010206	Fgfr1	fibroblast growth factor receptor 1	0.033572	0.671384	0.914427
10344620	ENSMUST00000097833	Gm10568	predicted gene 10568	0.0336252	0.671807	0.937322
10597575	NM_019676	Plcd1	phospholipase C, delta 1	0.0336624	0.671807	0.951616
10409330	NM_133797	4833439L19Rik	RIKEN cDNA 4833439L19 gene	0.0336802	0.671807	1.02356
10492774	XM_143371	Dchs2	dachsous 2 (Drosophila)	0.0336902	0.671807	1.05072
10342654	ENSMUST00000171514	Ppm1a	protein phosphatase 1A, magnesium dependent, alpha isoform [Source:MGI Symbol;Acc:MGI:99878]	0.0337041	0.671807	0.874471
10448390	NM_027644	Prss41	protease, serine, 41	0.0337409	0.671807	0.889618
10368748	NM_009665	Amd1	S-adenosylmethionine decarboxylase 1	0.0337559	0.671807	1.062
10447521	NM_146074	Tfb1m	transcription factor B1, mitochondrial	0.033774	0.671807	1.08662
10603492	NM_016913	Porcn	porcupine homolog (Drosophila)	0.0337842	0.671807	1.04345
10346607	NM_008057	Fzd7	frizzled homolog 7 (Drosophila)	0.0338005	0.671807	1.16076
10515168	NM_001003947	Cyp4x1	cytochrome P450, family 4, subfamily x, polypeptide 1	0.033801	0.671807	0.919364
10477929	NM_026124	1110008F13Rik	RIKEN cDNA 1110008F13 gene	0.0338611	0.672521	1.05131
10498386	NM_001162884	Igsf10	immunoglobulin superfamily, member 10	0.0338935	0.672521	0.943781
10338795	ENSMUST00000038379	Cpsf7	cleavage and polyadenylation specific factor 7 [Source:MGI Symbol;Acc:MGI:1917826]	0.0338937	0.672521	1.21442
10402302	NM_172806	Btbd7	BTB (POZ) domain containing 7	0.0339407	0.672673	0.961379
10441511	NM_001033178	Tmem181a	transmembrane protein 181A	0.0339534	0.672673	1.1219
10374777	NM_146015	Efemp1	epidermal growth factor-containing fibulin-like extracellular matrix protein 1	0.0339581	0.672673	0.803339
10502684	NR_033542	Gm10636	predicted gene 10636	0.0340101	0.673328	1.09199
10399663	ENSMUST00000072014	Gm10330	predicted gene 10330	0.0340767	0.673896	0.924735
10377255	NM_018768	Stx8	syntaxin 8	0.0340767	0.673896	0.963982
10600024	NM_010340	Gpr50	G-protein-coupled receptor 50	0.0341664	0.674609	0.714671
10489246	NM_010658	Mafb	v-maf musculoaponeurotic fibrosarcoma oncogene family, protein B (avian)	0.0342276	0.674609	1.07647
10342965	ENSMUST00000170762	Hdac5	histone deacetylase 5 [Source:MGI Symbol;Acc:MGI:1333784]	0.0342491	0.674609	1.16254
10540659	NM_133923	Ttll3	tubulin tyrosine ligase-like family, member 3	0.0342581	0.674609	0.864
10515154	NM_013762	Rpl3	ribosomal protein L3	0.0342881	0.674609	0.946007
10380986	NM_009439	Psmd3	proteasome (prosome, macropain) 26S subunit, non-ATPase, 3	0.0343041	0.674609	0.962658
10506743	BC019215	0610037L13Rik	RIKEN cDNA 0610037L13 gene	0.0343078	0.674609	1.0286
10384349	NM_009090	Polr2c	polymerase (RNA) II (DNA directed) polypeptide C	0.0343676	0.674609	0.964562
10370824	NM_013595	Mbd3	methyl-CpG binding domain protein 3	0.0343688	0.674609	0.945538
10433228	NM_029738	Cluap1	clusterin associated protein 1	0.0343707	0.674609	0.94355
10582445	NM_001081379	Ankrd11	ankyrin repeat domain 11	0.0343781	0.674609	0.968675
10386058	NM_009242	Sparc	secreted acidic cysteine rich glycoprotein	0.0343982	0.674609	0.961324
10550790	NM_001004194	Nlrp4e	NLR family, pyrin domain containing 4E	0.034442	0.674609	0.881984
10524338	NM_023695	Crybb1	crystallin, beta B1	0.0344663	0.674609	1.08909
10479458	NM_029607	2310003C23Rik	RIKEN cDNA 2310003C23 gene	0.0344864	0.674609	0.947556
10602501	NM_021523	Huwe1	HECT, UBA and WWE domain containing 1	0.0344978	0.674609	0.969727
10518570	NM_001081274	Pgd	phosphogluconate dehydrogenase	0.0345062	0.674609	0.949359
10517236	NM_024215	Zfp593	zinc finger protein 593	0.0345077	0.674609	1.08298
10435948	NM_026439	Ccdc80	coiled-coil domain containing 80	0.0345433	0.674609	0.907309
10371846	NM_001042558	Apaf1	apoptotic peptidase activating factor 1	0.0345671	0.674609	0.94694
10339800	ENSMUST00000125072	Hdac5	histone deacetylase 5 [Source:MGI Symbol;Acc:MGI:1333784]	0.0346048	0.674609	1.23787
10369453	NM_013753	X99384	cDNA sequence X99384	0.0346191	0.674609	0.957467
10575363	NM_175480	Zfp612	zinc finger protein 612	0.0346247	0.674609	0.950094
10482336	NM_053011	Lrp1b	low density lipoprotein-related protein 1B (deleted in tumors)	0.0346299	0.674609	0.934125
10485241	NM_183220	Accs	1-aminocyclopropane-1-carboxylate synthase homolog (Arabidopsis)(non-functional)	0.0346462	0.674609	0.924633
10375062	NM_175000	Hbq1	hemoglobin, theta 1	0.0346501	0.674609	1.17776
10566804	NM_020050	Tmem9b	TMEM9 domain family, member B	0.0346703	0.674609	1.05228
10341486	ENSMUST00000164991	Aup1	ancient ubiquitous protein 1 [Source:MGI Symbol;Acc:MGI:107789]	0.0346983	0.674609	1.21943
10575777	NM_028941	4933407C03Rik	RIKEN cDNA 4933407C03 gene	0.0347017	0.674609	0.951918
10569200	NM_025593	Polr2l	polymerase (RNA) II (DNA directed) polypeptide L	0.0347104	0.674609	1.05045
10530441	NM_016869	Corin	corin	0.0347405	0.674609	1.10769
10480605	NM_021393	Cobra1	cofactor of BRCA1	0.0347745	0.674609	0.964909
10606619	NM_013757	Sytl4	synaptotagmin-like 4	0.0347764	0.674609	0.903901
10568217	NM_023203	Dctpp1	dCTP pyrophosphatase 1	0.0347909	0.674609	1.0864
10508479	NM_008974	Ptp4a2	protein tyrosine phosphatase 4a2	0.0348259	0.674609	0.93627
10542993	NM_173006	Pon3	paraoxonase 3	0.0348267	0.674609	0.93191
10341531	ENSMUST00000170082	Trappc4	trafficking protein particle complex 4 [Source:MGI Symbol;Acc:MGI:1926211]	0.0348377	0.674609	0.954025
10457780	NM_001033445	Fam59a	family with sequence similarity 59, member A	0.0348471	0.674609	0.943174
10360863	NM_145515	Mark1	MAP/microtubule affinity-regulating kinase 1	0.0348559	0.674609	0.955467
10343134	ENSMUST00000163144	Rab14	RAB14, member RAS oncogene family [Source:MGI Symbol;Acc:MGI:1915615]	0.0348812	0.674609	1.17346
10426098	NM_029720	Creld2	cysteine-rich with EGF-like domains 2	0.0348906	0.674609	1.06009
10606893	NM_176971	Rab9b	RAB9B, member RAS oncogene family	0.0349169	0.674749	0.942336
10369702	NM_027384	Tet1	tet oncogene 1	0.0349405	0.67484	0.952689
10508019	NM_145552	Gnl2	guanine nucleotide binding protein-like 2 (nucleolar)	0.0349851	0.67524	0.932407
10603814	NM_177353	Slc9a7	solute carrier family 9 (sodium/hydrogen exchanger), member 7	0.0350061	0.67524	0.94485
10492552	ENSMUST00000103823	AC118240.1	---	0.0350182	0.67524	0.905087
10339146	ENSMUST00000156563	Arfgef1	ADP-ribosylation factor guanine nucleotide-exchange factor 1(brefeldin A-inhibited) [Source:MGI Symbol;Acc:MGI:2442988]	0.0350523	0.675331	0.859793
10340748	ENSMUST00000050774	Gm9816	predicted pseudogene 9816 [Source:MGI Symbol;Acc:MGI:3704465]	0.0350609	0.675331	1.15524
10531133	NM_178700	Grsf1	G-rich RNA sequence binding factor 1	0.0351271	0.67602	0.935124
10472930	NM_001005343	Sp9	trans-acting transcription factor 9	0.0351421	0.67602	1.13359
10526356	NM_146002	Rhbdd2	rhomboid domain containing 2	0.0351537	0.67602	0.937174
10584095	NM_172766	Nfrkb	nuclear factor related to kappa B binding protein	0.0353196	0.678509	0.948493
10496737	NM_009740	Bcl10	B-cell leukemia/lymphoma 10	0.0353213	0.678509	0.954193
10342474	ENSMUST00000020285	Sar1a	SAR1 gene homolog A (S. cerevisiae) [Source:MGI Symbol;Acc:MGI:98230]	0.0354013	0.679678	0.879453
10341321	ENSMUST00000113127	G3bp2	GTPase activating protein (SH3 domain) binding protein 2 [Source:MGI Symbol;Acc:MGI:2442040]	0.0354319	0.679898	1.05467
10459296	NM_134136	Fbxo38	F-box protein 38	0.0354948	0.680738	0.946169
10344637	NM_133826	Atp6v1h	ATPase, H+ transporting, lysosomal V1 subunit H	0.0355245	0.680941	0.961113
10342006	ENSMUST00000097914	Rnf220	ring finger protein 220 [Source:MGI Symbol;Acc:MGI:1913993]	0.0355464	0.680992	0.918432
10466439	NM_018858	Pebp1	phosphatidylethanolamine binding protein 1	0.0355658	0.680999	1.05239
10482762	NM_145360	Idi1	isopentenyl-diphosphate delta isomerase	0.0356039	0.681046	0.851821
10575693	NM_173016	Vat1l	vesicle amine transport protein 1 homolog-like (T. californica)	0.0356066	0.681046	1.07628
10539769	NM_001170591	Nfu1	NFU1 iron-sulfur cluster scaffold homolog (S. cerevisiae)	0.0356734	0.681913	0.958368
10468929	NM_008708	Nmt2	N-myristoyltransferase 2	0.0356903	0.681913	0.964098
10455346	NM_001039474	Tcerg1	transcription elongation regulator 1 (CA150)	0.0357178	0.681966	0.951076
10385719	NM_175255	Sec24a	Sec24 related gene family, member A (S. cerevisiae)	0.0357315	0.681966	0.952708
10478160	BC068129	Fam83d	family with sequence similarity 83, member D	0.0358256	0.682634	1.10657
10356379	NM_021306	Ecel1	endothelin converting enzyme-like 1	0.0358292	0.682634	1.10266
10607059	NM_010572	Irs4	insulin receptor substrate 4	0.0358724	0.682634	0.887405
10423953	NM_013696	Trhr	thyrotropin releasing hormone receptor	0.0358762	0.682634	1.13617
10388517	NM_177367	Gemin4	gem (nuclear organelle) associated protein 4	0.0358852	0.682634	1.06409
10338364	ENSMUST00000151829	Rnf220	ring finger protein 220 [Source:MGI Symbol;Acc:MGI:1913993]	0.0358904	0.682634	1.20275
10531645	NM_016690	Hnrpdl	heterogeneous nuclear ribonucleoprotein D-like	0.0359008	0.682634	0.953263
10465633	NM_007750	Cox8a	cytochrome c oxidase, subunit VIIIa	0.0359234	0.682698	1.05532
10568109	NM_001039645	Asphd1	aspartate beta-hydroxylase domain containing 1	0.0359787	0.68313	1.0526
10452874	NM_025381	Atp6v1f	ATPase, H+ transporting, lysosomal V1 subunit F	0.0359875	0.68313	1.06266
10558468	NM_028708	Jakmip3	janus kinase and microtubule interacting protein 3	0.0360037	0.68313	0.948073
10469300	NM_177268	Ankrd16	ankyrin repeat domain 16	0.0360837	0.683965	0.928977
10450191	NR_004051	Btnl5	butyrophilin-like 5	0.036104	0.683965	0.918894
10552112	ENSMUST00000119465	Gm12757	predicted gene 12757 [Source:MGI Symbol;Acc:MGI:3649706]	0.0361226	0.683965	0.902636
10552008	NM_018731	Atp4a	ATPase, H+/K+ exchanging, gastric, alpha polypeptide	0.0361391	0.683965	0.924057
10342324	ENSMUST00000171514	Ppm1a	protein phosphatase 1A, magnesium dependent, alpha isoform [Source:MGI Symbol;Acc:MGI:99878]	0.0361641	0.683965	0.93374
10376721	NM_001085440	Smcr8	Smith-Magenis syndrome chromosome region, candidate 8 homolog (human)	0.0361793	0.683965	0.968463
10516427	NM_011986	Ncdn	neurochondrin	0.0361824	0.683965	1.08053
10471058	NM_030137	Cstad	CSA-conditional, T cell activation-dependent protein	0.0362242	0.684391	0.868762
10359050	NM_001039184	Cep350	centrosomal protein 350	0.036261	0.684652	0.942664
10396402	NM_008856	Prkch	protein kinase C, eta	0.0362884	0.684652	1.17828
10416588	NM_027906	1300010F03Rik	RIKEN cDNA 1300010F03 gene	0.036324	0.684652	0.96271
10548086	NM_009013	Rad51ap1	RAD51 associated protein 1	0.0363314	0.684652	0.931329
10357133	ENSMUST00000043336	St8sia4	ST8 alpha-N-acetyl-neuraminide alpha-2,8-sialyltransferase 4 [Source:MGI Symbol;Acc:MGI:106018]	0.0363458	0.684652	1.08971
10445944	NM_172829	St6gal2	beta galactoside alpha 2,6 sialyltransferase 2	0.0363535	0.684652	1.1078
10441422	NM_146073	Zdhhc14	zinc finger, DHHC domain containing 14	0.0364076	0.685308	1.07146
10339747	ENSMUST00000110332	Anapc1	anaphase promoting complex subunit 1 [Source:MGI Symbol;Acc:MGI:103097]	0.0364449	0.685601	0.880502
10574220	NM_009142	Cx3cl1	chemokine (C-X3-C motif) ligand 1	0.0364773	0.685601	1.05935
10598912	NM_011049	Cdk16	cyclin-dependent kinase 16	0.0364843	0.685601	1.04801
10340389	ENSMUST00000171227	Ddb1	damage specific DNA binding protein 1 [Source:MGI Symbol;Acc:MGI:1202384]	0.0365031	0.685601	0.954773
10391100	NM_007506	Atp5g1	ATP synthase, H+ transporting, mitochondrial F0 complex, subunit c1 (subunit 9)	0.0365338	0.685601	1.09685
10352690	NM_021421	Angel2	angel homolog 2 (Drosophila)	0.0365389	0.685601	0.955758
10549760	NM_026900	Zfp580	zinc finger protein 580	0.0365749	0.685609	1.06095
10601324	NM_029158	Zcchc13	zinc finger, CCHC domain containing 13	0.0365779	0.685609	0.947968
10361897	NM_010511	Ifngr1	interferon gamma receptor 1	0.0366141	0.685741	0.927418
10347417	NM_025784	Bcs1l	BCS1-like (yeast)	0.0366577	0.685741	1.07989
10384378	NM_001190448	Ddc	dopa decarboxylase	0.0366651	0.685741	0.882197
10550409	NM_007676	Psg16	pregnancy specific glycoprotein 16	0.0366752	0.685741	0.88983
10499514	NM_183037	Trim46	tripartite motif-containing 46	0.0366853	0.685741	1.04768
10570373	NM_009361	Tfdp1	transcription factor Dp 1	0.0367006	0.685741	1.06264
10486041	NM_001136072	Meis2	Meis homeobox 2	0.0367295	0.685919	1.48859
10373571	BC037624	1110012D08Rik	RIKEN cDNA 1110012D08 gene	0.0368162	0.686857	0.954711
10476108	NM_001110513	Ebf4	early B-cell factor 4	0.0368255	0.686857	0.927763
10408331	NM_025790	Acot13	acyl-CoA thioesterase 13	0.0368376	0.686857	0.892587
10468795	NM_001033172	Rab11fip2	RAB11 family interacting protein 2 (class I)	0.0368651	0.687008	1.0388
10562408	NM_175140	Chst8	carbohydrate (N-acetylgalactosamine 4-0) sulfotransferase 8	0.0369038	0.68737	0.914138
10595480	NM_008615	Me1	malic enzyme 1, NADP(+)-dependent, cytosolic	0.0370159	0.688638	0.94788
10465379	NM_026912	Snx15	sorting nexin 15	0.0370242	0.688638	1.04322
10590060	NM_133710	Ctdspl	CTD (carboxy-terminal domain, RNA polymerase II, polypeptide A) small phosphatase-like	0.03703	0.688638	0.9605
10493664	NM_029937	Nup210l	nucleoporin 210-like	0.037101	0.688825	0.911675
10412218	NM_008196	Gzmk	granzyme K	0.0371237	0.688825	0.923275
10406254	NM_138953	Ell2	elongation factor RNA polymerase II 2	0.0371241	0.688825	1.06951
10565156	NM_011983	Homer2	homer homolog 2 (Drosophila)	0.0371536	0.688825	1.05599
10538247	NM_023456	Npy	neuropeptide Y	0.0371611	0.688825	1.15144
10539894	NM_001166251	Mgll	monoglyceride lipase	0.0371778	0.688825	1.10245
10575578	NM_198308	Pdpr	pyruvate dehydrogenase phosphatase regulatory subunit	0.0371796	0.688825	0.959204
10339965	ENSMUST00000150298	Copa	coatomer protein complex subunit alpha [Source:MGI Symbol;Acc:MGI:1334462]	0.037195	0.688825	1.10292
10341714	ENSMUST00000171514	Ppm1a	protein phosphatase 1A, magnesium dependent, alpha isoform [Source:MGI Symbol;Acc:MGI:99878]	0.0372403	0.689155	0.922521
10375903	NM_029976	Cdkn2aipnl	CDKN2A interacting protein N-terminal like	0.0372516	0.689155	0.925177
10447675	NM_001083938	Rnaset2a	ribonuclease T2A	0.037424	0.691983	1.05635
10423346	NM_144523	Zfp622	zinc finger protein 622	0.0374646	0.692066	0.948822
10341500	ENSMUST00000130234	Huwe1	HECT, UBA and WWE domain containing 1 [Source:MGI Symbol;Acc:MGI:1926884]	0.0374673	0.692066	0.865929
10456798	NM_029826	Hdhd2	haloacid dehalogenase-like hydrolase domain containing 2	0.0375341	0.692614	0.957513
10412227	NM_130796	Snx18	sorting nexin 18	0.037536	0.692614	1.05321
10464425	NM_018869	Grk5	G protein-coupled receptor kinase 5	0.037602	0.693145	1.1292
10479950	NM_001110231	Celf2	CUGBP, Elav-like family member 2	0.0376038	0.693145	1.1212
10341075	ENSMUST00000172201	Gm17348	predicted gene, 17348 [Source:MGI Symbol;Acc:MGI:4936982]	0.0376501	0.693639	0.859733
10603182	NM_009707	Arhgap6	Rho GTPase activating protein 6	0.0376853	0.693929	1.09928
10563891	NM_010879	Nck2	non-catalytic region of tyrosine kinase adaptor protein 2	0.0377572	0.694453	0.940902
10459138	NM_201353	Slc6a7	solute carrier family 6 (neurotransmitter transporter, L-proline), member 7	0.0377792	0.694453	0.903507
10378432	NM_207622	Olfr403	olfactory receptor 403	0.0378215	0.694453	1.07019
10602180	NM_177592	Tmem164	transmembrane protein 164	0.0378339	0.694453	0.917088
10341466	ENSMUST00000168323	Psmc5	protease (prosome, macropain) 26S subunit, ATPase 5 [Source:MGI Symbol;Acc:MGI:105047]	0.0378521	0.694453	0.934501
10342886	ENSMUST00000146232	Haus5	HAUS augmin-like complex, subunit 5 [Source:MGI Symbol;Acc:MGI:1919159]	0.037855	0.694453	1.10144
10454202	NM_207623	Rnf138	ring finger protein 138	0.0378875	0.694453	0.923469
10591537	NM_010744	Tmed1	transmembrane emp24 domain containing 1	0.0378903	0.694453	0.9511
10530201	NM_009466	Ugdh	UDP-glucose dehydrogenase	0.037902	0.694453	0.968014
10365971	NM_007569	Btg1	B-cell translocation gene 1, anti-proliferative	0.0379091	0.694453	1.07671
10595673	NM_001039147	Morf4l1	mortality factor 4 like 1	0.0379376	0.694617	0.919066
10427418	ENSMUST00000082994	U6	U6 spliceosomal RNA [Source:RFAM;Acc:RF00026]	0.0379717	0.694884	1.0733
10495945	NM_197997	4930422G04Rik	RIKEN cDNA 4930422G04 gene	0.0380006	0.695056	0.923947
10584057	NM_001115130	Zbtb44	zinc finger and BTB domain containing 44	0.038094	0.69624	0.943177
10576386	NM_133955	Rhou	ras homolog gene family, member U	0.03811	0.69624	1.06818
10581914	NM_019950	Chst5	carbohydrate (N-acetylglucosamine 6-O) sulfotransferase 5	0.0381259	0.69624	0.948275
10504564	NM_153167	Dcaf10	DDB1 and CUL4 associated factor 10	0.0381515	0.69624	0.930823
10438959	NM_178069	Lsg1	large subunit GTPase 1 homolog (S. cerevisiae)	0.0381633	0.69624	0.957375
10464905	NM_153553	Npas4	neuronal PAS domain protein 4	0.0381979	0.696515	1.11036
10485645	NM_009037	Rcn1	reticulocalbin 1	0.0383092	0.697376	0.932852
10445702	NM_198421	Usp49	ubiquitin specific peptidase 49	0.0383258	0.697376	0.958312
10519555	NM_011075	Abcb1b	ATP-binding cassette, sub-family B (MDR/TAP), member 1B	0.0383336	0.697376	0.883322
10575861	NM_024219	Hsbp1	heat shock factor binding protein 1	0.0383393	0.697376	1.04507
10558345	NM_001033420	Dock1	dedicator of cytokinesis 1	0.0383603	0.697376	0.956241
10364601	NM_013850	Abca7	ATP-binding cassette, sub-family A (ABC1), member 7	0.0383747	0.697376	1.04848
10340839	ENSMUST00000049966	Copg	coatomer protein complex, subunit gamma [Source:MGI Symbol;Acc:MGI:1858696]	0.0383824	0.697376	0.865964
10496946	NM_198416	Zzz3	zinc finger, ZZ domain containing 3	0.0384149	0.697514	0.932238
10342724	ENSMUST00000113127	G3bp2	GTPase activating protein (SH3 domain) binding protein 2 [Source:MGI Symbol;Acc:MGI:2442040]	0.0384293	0.697514	0.846641
10433709	BC022741	2900011O08Rik	RIKEN cDNA 2900011O08 gene	0.038452	0.697545	1.0407
10531980	NM_172777	Gbp9	guanylate-binding protein 9	0.0384881	0.697545	0.887969
10440184	NM_207551	Olfr209	olfactory receptor 209	0.0385081	0.697545	1.07359
10365891	NM_172051	Tmcc3	transmembrane and coiled coil domains 3	0.0385229	0.697545	0.924454
10411332	NM_008255	Hmgcr	3-hydroxy-3-methylglutaryl-Coenzyme A reductase	0.0385473	0.697545	0.893517
10429547	NM_009991	Cyp11b2	cytochrome P450, family 11, subfamily b, polypeptide 2	0.0385538	0.697545	1.10672
10374348	ENSMUST00000121361	Gm12009	predicted gene 12009 [Source:MGI Symbol;Acc:MGI:3651311]	0.0385759	0.697545	0.941161
10473089	NM_001080711	Dfnb59	deafness, autosomal recessive 59 (human)	0.0386163	0.697545	0.942857
10405753	NM_008615	Me1	malic enzyme 1, NADP(+)-dependent, cytosolic	0.0386201	0.697545	0.945136
10454192	NM_013697	Ttr	transthyretin	0.0386272	0.697545	2.71384
10369690	NM_027384	Tet1	tet oncogene 1	0.0387487	0.698714	0.953314
10526724	ENSMUST00000110967	Smok3c	sperm motility kinase 3C [Source:MGI Symbol;Acc:MGI:3647925]	0.0387574	0.698714	0.899484
10585214	NM_009964	Cryab	crystallin, alpha B	0.0387697	0.698714	1.15297
10343528	ENSMUST00000155359	Rab14	RAB14, member RAS oncogene family [Source:MGI Symbol;Acc:MGI:1915615]	0.0387728	0.698714	1.12503
10565190	ENSMUST00000085094	Gm10160	predicted gene 10160 [Source:MGI Symbol;Acc:MGI:3642884]	0.0387902	0.698714	1.07405
10558057	NM_172255	Wdr11	WD repeat domain 11	0.0388267	0.698824	0.961189
10393801	BC147292	1810049H13Rik	RIKEN cDNA 1810049H13 gene	0.0388356	0.698824	0.937513
10339676	ENSMUST00000148795	Nmt1	N-myristoyltransferase 1 [Source:MGI Symbol;Acc:MGI:102579]	0.0388907	0.699023	0.862054
10432488	NM_029236	Bcdin3d	BCDIN3 domain containing	0.0389128	0.699023	0.949149
10494271	NM_021281	Ctss	cathepsin S	0.038919	0.699023	1.06666
10477572	NM_029362	Chmp4b	chromatin modifying protein 4B	0.0389299	0.699023	0.934613
10560282	NM_172739	Grlf1	glucocorticoid receptor DNA binding factor 1	0.0389455	0.699023	0.961305
10348201	NM_146112	Gigyf2	GRB10 interacting GYF protein 2	0.0389824	0.699023	1.02025
10478928	NM_080455	Tshz2	teashirt zinc finger family member 2	0.0390423	0.699023	0.939117
10580160	NM_026423	Mri1	methylthioribose-1-phosphate isomerase homolog (S. cerevisiae)	0.0391008	0.699023	0.950773
10453114	NM_001163759	Dhx57	DEAH (Asp-Glu-Ala-Asp/His) box polypeptide 57	0.039105	0.699023	0.958788
10445574	NM_025611	Cul7	cullin 7	0.0391228	0.699023	0.907919
10559720	NM_009028	Rasl2-9-ps	RAS-like, family 2, locus 9, pseudogene	0.0391819	0.699023	0.935337
10519472	NM_001042670	Gm9897	predicted gene 9897	0.0391872	0.699023	1.05781
10508454	NM_133889	Bsdc1	BSD domain containing 1	0.039218	0.699023	0.954864
10606770	NM_175446	Zmat1	zinc finger, matrin type 1	0.0392377	0.699023	0.914208
10503845	NM_019586	Ube2j1	ubiquitin-conjugating enzyme E2, J1	0.0392514	0.699023	0.9563
10531610	NM_145839	Rasgef1b	RasGEF domain family, member 1B	0.0392571	0.699023	0.906111
10358541	NM_001024720	Hmcn1	hemicentin 1	0.0392678	0.699023	0.920847
10342532	ENSMUST00000163728	Ppm1a	protein phosphatase 1A, magnesium dependent, alpha isoform [Source:MGI Symbol;Acc:MGI:99878]	0.0392768	0.699023	0.882006
10524312	NM_024477	Ttc28	tetratricopeptide repeat domain 28	0.0392851	0.699023	0.951509
10572613	NM_053162	Mrpl34	mitochondrial ribosomal protein L34	0.0392859	0.699023	1.07891
10512721	NM_018741	Igfbpl1	insulin-like growth factor binding protein-like 1	0.0392966	0.699023	1.05698
10492402	NM_010597	Kcnab1	potassium voltage-gated channel, shaker-related subfamily, beta member 1	0.0393532	0.699023	1.1674
10365518	NM_175331	Nt5dc3	5'-nucleotidase domain containing 3	0.039396	0.699023	0.737024
[truncated: 33,557 more rows]
