# Supplementary material for: Genes showing altered expression in the medial preoptic area in the highly social maternal phenotype are related to autism and other disorders with social deficits
Source: BMC Neurosci. 2014 Jan 14;15:11. doi: 10.1186/1471-2202-15-11 (PMC3906749; doi:10.1186/1471-2202-15-11)
Supplement: Additional file 4 — List of the top WGCNA generated correlations between significant transcription factors (nominal p < 0.01) and other significant genes (nominal p < 0.05) from the MPOA microarray. The blue module, which was correlated with the postpartum phenotype, is listed first and followed by the turquoise module. [file 1471-2202-15-11-S4.csv]

Blue Module - Correlated with the Maternal Phenotype				Turquoise Module - Correlated with the Virgin Phenotype
From Node	To Node	Weight of Correlation		From Node	To Node	Weight of Correlation
Ahsa1	Arid5b	0.050957425		Ltbp4	Cic	0.07179699
Nmu	Arid5b	0.066577843		Hipk3	Cic	0.055311384
Agk	Arid5b	0.081748706		Cic	Txndc11	0.077974831
Arid5b	Rbm12b	0.052680134		Cic	Eif4b	0.050008845
Arid5b	Htra1	0.069839509		Cic	Plin4	0.063266012
Arid5b	Cacna1g	0.097387351		Cic	Ddx24	0.054797314
Arid5b	Glul	0.072483839		Cic	Wdr11	0.05669904
Arid5b	Nf2	0.05161663		Cic	Zmat1	0.052467416
Arid5b	Ndufc1	0.11635572		Cic	Asap2	0.056232598
Arid5b	Klf12	0.056773476		Cic	Mll1	0.109862493
Arid5b	Pitpnm3	0.076812128		Cic	Huwe1	0.068811433
Arid5b	Pcif1	0.055208564		Gng12	Cic	0.054669328
Pdia4	Creb1	0.172745017		Plcl1	Cic	0.08496465
Creb1	Pdcl	0.20386632		Pkp4	Cic	0.072235577
Creb1	Vldlr	0.127198499		Cic	Med12l	0.056431933
Creb1	Hsp90b1	0.053311404		Cryab	Cic	0.100495947
Creb1	Jup	0.075668746		Atmin	Cic	0.06666282
Creb1	Tra2a	0.091215842		Dydc2	Cic	0.065901566
Creb1	Taf1d	0.057313703		Lrrc49	Cic	0.050670161
Creb1	Npepps	0.059644365		Phka2	Cic	0.085925659
Creb1	Mapk8ip3	0.14891032		Qpct	Cic	0.053872574
Creb1	Ccdc52	0.066039579		Cic	Asb16	0.066021283
Creb1	Fam120a	0.073591568		Cic	Zfp53	0.080405294
Creb1	Prokr2	0.054988987		Adcyap1r1	Cic	0.105936406
Creb1	Hist3h2a	0.081308051		Ofd1	Cic	0.087592638
Creb1	Xpo1	0.064180598		Ankrd11	Cic	0.054261636
Creb1	Rpe	0.07919437		Sar1a	Cic	0.080175243
Creb1	Mkks	0.069511466		Elfn2	Cic	0.059614546
Creb1	Amd1	0.14689565		Btbd19	Dbp	0.050043671
Creb1	Atp4a	0.050064693		Dbp	Flywch1	0.087109111
Creb1	Copg	0.109864406		Dbp	Hsdl1	0.050026007
Gm5301	Creb1	0.052716597		Dbp	Gm129	0.063650263
U1	Creb1	0.059911304		Dbp	Slc44a5	0.052974359
Slc5a3	Creb1	0.055989717		Dbp	Aktip	0.082169781
Klhl2	Creb1	0.146887842		Dbp	Grsf1	0.067543025
Syt10	Smad9	0.070477823		Slc25a34	Dbp	0.094376293
Phrf1	Smad9	0.065449045		Foxred2	Deaf1	0.084118088
Erc2	Smad9	0.098177461		Deaf1	Sh2d3c	0.053467249
Smad9	Rab14	0.096706907		Deaf1	Zfp259	0.07950672
Smad9	Ly6e	0.053537868		Deaf1	Itch	0.053101752
Smad9	Cfl1	0.111014657		Deaf1	Sult1a1	0.054335251
5730507C01Rik	LOC100043371	0.099772815		Deaf1	Arhgef4	0.072872697
5730507C01Rik	Hpcal1	0.186577339		Igf1	Deaf1	0.071297196
5730507C01Rik	Gm4983	0.134996629		C1rb	Deaf1	0.071977776
5730507C01Rik	Setd7	0.080032529		A2m	Deaf1	0.057147234
5730507C01Rik	SNORA42	0.056730695		Tubgcp2	Deaf1	0.052509527
5730507C01Rik	Ndufc1	0.055368349		Shank3	Deaf1	0.053485149
5730507C01Rik	U6	0.053209358		Egr1	Nrg3	0.102316184
5730507C01Rik	Gm6950	0.060907348		Egr1	Chl1	0.066778981
5730507C01Rik	RP23-32K16.3	0.148273574		Foxr2	E130304F04Rik	0.053960958
5730507C01Rik	3110053B16Rik	0.064473298		Foxr2	Polr3h	0.052404275
5730507C01Rik	Nde1	0.052288608		Foxr2	Prpsap2	0.074425622
5730507C01Rik	2410018L13Rik	0.128250901		Foxr2	1700025G04Rik	0.058605723
5730507C01Rik	Lor	0.066769252		Foxr2	Parn	0.059374501
5730507C01Rik	Hist1h1c	0.076283075		Foxr2	Pnma3	0.053344026
Thsd7b	5730507C01Rik	0.055989342		Foxr2	SNORA42	0.069275827
Kcnk9	5730507C01Rik	0.060378985		Foxr2	SNORD50	0.069275827
Ngef	Prkcb	0.122369566		Ass1	Foxr2	0.061922547
Fam40b	Prkcb	0.214636892		Smarcc2	Foxr2	0.058479481
Kcnq4	Prkcb	0.100298533		Fancm	Foxr2	0.073064104
Lrrc7	Prkcb	0.052810928		6330409D20Rik	Foxr2	0.055805087
Psma1	Prkcb	0.066311496		D10Wsu52e	Foxr2	0.056050602
Jph4	Prkcb	0.055191637		Alkbh3	Foxr2	0.056290056
Prkcb	Gpr45	0.064350011		Gatad2b	Vat1	0.057538246
Prkcb	C030046I01Rik	0.090539242		Gatad2b	Tyw1	0.09986908
Prkcb	Chst15	0.161508479		Gatad2b	Spink8	0.051560734
Prkcb	Trpc4	0.054089184		Hmgxb4	Ankrd11	0.066665551
Prkcb	Sgk3	0.055289136		Hmgxb4	Pias3	0.052147471
Prkcb	Gucy1a3	0.072197799		Hmgxb4	Gpam	0.057904372
Prkcb	Ddn	0.198505687		Hmgxb4	Smurf1	0.059062295
Prkcb	Lrrtm3	0.050187121		Hmgxb4	Nt5c2	0.052115666
Prkcb	Wipf3	0.069424333		Hmgxb4	Ube2r2	0.053631084
Prkcb	Baiap2	0.147762989		Hmgxb4	Ispd	0.078056548
Prkcb	Agap2	0.056359213		Hmgxb4	Fnbp1l	0.054198509
Prkcb	Gabrd	0.058213789		Hmgxb4	4732471D19Rik	0.053638957
Prkcb	Camkk2	0.073071719		Hmgxb4	Pnma3	0.097599797
Prkcb	Sdc3	0.098262477		Hmgxb4	Slc44a5	0.065952499
Prkcb	Pdyn	0.130295708		Hmgxb4	SNORA42	0.080012963
Prkcb	Neu2	0.063646186		Hmgxb4	SNORD50	0.080012963
Prkcb	Neto1	0.099300553		Hmgxb4	Accs	0.084472894
Prkcb	Sipa1l1	0.174810264		Hmgxb4	Rnf138	0.057315724
Prkcb	Rbms3	0.111643645		Hmgxb4	Morf4l1	0.053902468
Prkcb	Akt2	0.099834301		Hmgxb4	Arhgap24	0.052786393
Prkcb	Pop4	0.119036873		Hmgxb4	Rbm16	0.060576114
Prkcb	Dock4	0.103794828		Hmg20a	Slc9a6	0.088342937
Prkcb	Homer1	0.168147782		Fst	Myc	0.062628351
Prkcb	Slc38a4	0.073648773		Socs2	Myc	0.119107734
Prkcb	Mbnl2	0.066072274		Cish	Myc	0.064942908
Prkcb	Acvr1c	0.163281968		Hsph1	Myc	0.082445741
Prkcb	2810039B14Rik	0.070084162		Irs2	Myc	0.117117756
Prkcb	Cacng8	0.069804244		Maml3	Myc	0.086682954
Prkcb	Car12	0.192862758		Igf1	Myc	0.057829035
Prkcb	Arhgap10	0.104731413		Cited1	Myc	0.085243796
Prkcb	BC005764	0.059756648		Gnai1	Myc	0.053911542
Prkcb	Arpp21	0.093765118		Cbln4	Myc	0.136833547
Prkcb	C330046G03Rik	0.058753095		C1rb	Myc	0.052882438
Prkcb	Hapln1	0.058392071		Igfbp5	Myc	0.056922846
Prkcb	Plcb1	0.176604327		Cnih3	Myc	0.069643585
Prkcb	Ankrd43	0.086193355		6330527O06Rik	Myc	0.121722033
Prkcb	Mctp1	0.183254771		Apcdd1	Myc	0.054328454
Prkcb	Fzd7	0.058843395		Tulp4	Myc	0.059548281
Prkcb	Prkch	0.140838861		Ppapdc1a	Myc	0.056046965
Prkcb	Meis2	0.127393128		Arhgef33	Myc	0.067034093
Prkcb	Homer2	0.067772852		Sntg2	Myc	0.065892616
Prkcb	Celf2	0.092162515		Coch	Myc	0.093119197
Prkcb	1810049H13Rik	0.137238446		Myc	Hibadh	0.09680115
Prkcb	Gigyf2	0.053540005		Myc	Kcne1l	0.069155301
Prkcb	Kcnab1	0.178539155		Myc	Syt17	0.058167025
Prkcb	2010300C02Rik	0.107530323		Myc	Ethe1	0.052245014
Prkcb	Dhrs3	0.067907889		Myc	Muc16	0.080024318
Prkcb	Grm3	0.053307221		Socs2	Nfya	0.055612952
Prkcb	Adamts3	0.20259331		Hsph1	Nfya	0.057304804
Prkcb	Ptk2b	0.139436594		Maml3	Nfya	0.05318862
Prkcb	Lmo7	0.169758231		Igf1	Nfya	0.069781221
Prkcb	Asl	0.107130851		C1rb	Nfya	0.076253527
Gpr88	Prkcb	0.112318464		Fst	Nr1d1	0.111278001
Car11	Prkcb	0.122334582		Socs2	Nr1d1	0.115943897
Smarca4	Kctd21	0.052294078		Cish	Nr1d1	0.141807944
Smarca4	Sema5a	0.064595804		Hsph1	Nr1d1	0.09598263
Smarca4	Dlg1	0.060558523		Irs2	Nr1d1	0.12305982
Smarca4	Elk1	0.114281711		Maml3	Nr1d1	0.125309022
Lrrc8c	Kdm4d	0.061175097		Nr1d1	Igf1	0.094539818
Syt10	Kdm4d	0.070972246		Nr1d1	Cited2	0.126021223
Slc5a3	Kdm4d	0.068351407		Nr1d1	Cited1	0.051185004
Slc44a3	Kdm4d	0.096284402		Nr1d1	Gnai1	0.10309235
Dynll1	Kdm4d	0.067912219		Nr1d1	Dcc	0.069402541
Tubd1	Kdm4d	0.062822236		Nr1d1	Cbln4	0.091102942
Lrrc7	Cic	0.072179716		Nr1d1	C1rb	0.098589196
Scn9a	Cic	0.059889039		Nr1d1	Igfbp5	0.056579005
Dcaf12l1	Cic	0.05412385		Nr1d1	Igfbp3	0.062887976
Gldc	Cic	0.058585543		Nr1d1	6330527O06Rik	0.051544294
Cic	Tmem74	0.05207229		Nr1d1	Kcnh8	0.057347218
				Nr1d1	Apcdd1	0.096556847
				Nr1d1	Tulp4	0.059944302
				Nr1d1	Pmepa1	0.101883553
				Nr1d1	Sh3rf3	0.055004244
				Nr1d1	Hcrtr2	0.061145586
				Nr1d1	Zcchc16	0.050197476
				Nr1d1	Prr16	0.050438954
				Nr1d1	Zfp687	0.071391412
				Nr1d1	Clstn2	0.055030204
				Nr1d1	C1s	0.072824684
				Nr1d1	Gbp6	0.064488248
				Nr1d1	6030405A18Rik	0.073494331
				Nr1d1	Hpcal1	0.068171079
				Nr1d1	Alox5ap	0.06377347
				Nr1d1	Id1	0.051067722
				Nr1d1	Muc16	0.160710484
				Olig2	Tacr3	0.059047824
				Olig2	Krt77	0.060121516
				Olig2	Gpr165	0.105028966
				Olig2	Rims3	0.062460407
				Olig2	Syt9	0.094584028
				Olig2	Afmid	0.056716653
				Olig2	Sgsm1	0.064370243
				Olig2	Bcl11b	0.050935466
				Olig2	Plch2	0.103864443
				Olig2	4933407C03Rik	0.076380961
				Olig2	Sytl4	0.051063194
				Olig2	Vangl2	0.07498424
				Olig2	Kcna1	0.058694873
				Anapc7	Pias3	0.079241116
				Fancm	Pias3	0.079673524
				Qpct	Pias3	0.058113072
				Gm4847	Pias3	0.062156926
				Cdyl2	Pias3	0.085068257
				Rfx4	Pias3	0.059127757
				Ofd1	Pias3	0.080547277
				Ankrd11	Pias3	0.113194439
				Pias3	E130304F04Rik	0.062781205
				Pias3	Gpam	0.100728317
				Pias3	Scrn1	0.050922253
				Pias3	Smurf1	0.058647801
				Pias3	Ube2r2	0.067993779
				Pias3	Ispd	0.084579264
				Pias3	Usp47	0.060001962
				Pias3	Slbp	0.074804359
				Pias3	5330417C22Rik	0.085829466
				Pias3	Rev3l	0.050862176
				Pias3	Polr3h	0.071106217
				Pias3	Plxnb2	0.05398717
				Pias3	Lgals3bp	0.054409769
				Pias3	Pkd2l2	0.054289624
				Pias3	Sdad1	0.052395789
				Pias3	Stat3	0.06205766
				Pias3	Odz1	0.089173015
				Pias3	Acaca	0.0625353
				Pias3	Ccdc82	0.068008491
				Pias3	Nup62cl	0.078409907
				Pias3	Zcchc11	0.0871028
				Pias3	Canx	0.101184932
				Pias3	Hmcn1	0.054414493
				Pias3	Hipk3	0.103743979
				Pias3	Zfp398	0.054193698
				Pias3	Zfp37	0.052620842
				Pias3	Rcl1	0.063222989
				Pias3	Fam70a	0.054183285
				Pias3	Nsa2	0.09075246
				Pias3	Wdr85	0.088296379
				Pias3	Efna5	0.065334069
				Pias3	Serpina3h	0.072456467
				Pias3	Sh3gl3	0.09233249
				Pias3	Epb4.1l5	0.074406978
				Pias3	Helq	0.072600642
				Pias3	Prkaa2	0.052658413
				Pias3	Slc18a2	0.06265322
				Pias3	Parn	0.078037545
				Pias3	Atg2b	0.070449659
				Pias3	Cpeb3	0.058724192
				Pias3	Dock6	0.065903877
				Pias3	Dcaf5	0.11992105
				Pias3	Xrn1	0.064335748
				Pias3	Cdkl4	0.113029893
				Pias3	Pnma3	0.063219023
				Pias3	Zfp639	0.050348142
				Pias3	Larp4b	0.121998569
				Pias3	Rgs7	0.05854501
				Pias3	Cerkl	0.06653428
				Pias3	Plin4	0.084320894
				Pias3	Hif1a	0.051658419
				Pias3	Prkra	0.107622298
				Pias3	Ddx24	0.071309802
				Pias3	Anapc2	0.056997056
				Pias3	Ppp2r4	0.139807803
				Pias3	Gab3	0.063420136
				Pias3	Recql5	0.058839343
				Pias3	Gbf1	0.085698696
				Pias3	Dennd1a	0.07061553
				Pias3	Herc3	0.058619214
				Pias3	Pcbd1	0.088080867
				Pias3	1700040L02Rik	0.050242294
				Pias3	Srsf15	0.067075479
				Pias3	Ddx54	0.105951557
				Pias3	Mafb	0.070549078
				Pias3	Dctpp1	0.134937804
				Pias3	Tcerg1	0.068300122
				Pias3	Dcaf10	0.087892725
				Pias3	Wdr11	0.074741942
				Pias3	Zmat1	0.067181606
				Pias3	Rit2	0.067165359
				Pias3	Sp4	0.067127377
				Pias3	Gsbs	0.055769498
				Pias3	Ankrd26	0.065297431
				Pias3	Mrpl14	0.058498851
				Pias3	Arntl	0.063530577
				Pias3	Arhgap24	0.052218273
				Pias3	E2f6	0.072981612
				Pias3	Ahsa2	0.053058641
				Pias3	Tram1	0.06416835
				Pias3	Fam13a	0.08288283
				Pias3	Serpinb1b	0.107467974
				Eif4a3	Rfx4	0.051186202
				Gm4847	Rfx4	0.065470338
				Cdkl3	Rfx4	0.077693571
				Rfx4	Gpam	0.059719477
				Rfx4	Ispd	0.054940624
				Rfx4	Nup62cl	0.050315133
				Rfx4	Cfl2	0.091545073
				Rfx4	Serpina3h	0.094739503
				Rfx4	Prkra	0.057766352
				Rfx4	Tmem205	0.069052796
				Rfx4	Pfkfb3	0.052906414
				Rfx4	1300010F03Rik	0.068091836
				Gpld1	Rfx5	0.057756507
				Eif4a3	Rfx5	0.057752149
				Qpct	Rfx5	0.096508303
				Cdkl3	Rfx5	0.086256877
				6330409D20Rik	Rfx5	0.075936674
				Mfsd6	Rfx5	0.056806444
				Alkbh3	Rfx5	0.065361918
				Fam45a	Rfx5	0.090746673
				Sf3b2	Rfx5	0.066920823
				Ece1	Rfx5	0.0856744
				Gpam	Rfx5	0.070294142
				Ube2r2	Rfx5	0.095564308
				Sf3a3	Rfx5	0.056547063
				Slc38a3	Rfx5	0.052245171
				Pfn4	Rfx5	0.067996134
				Cdh13	Rfx5	0.065741245
				Nup62cl	Rfx5	0.051405654
				Nup214	Rfx5	0.061234126
				Rfx5	Hmgb3	0.106961203
				Rfx5	Rcl1	0.066542159
				Rfx5	Ppdpf	0.056144101
				Rfx5	Clcn3	0.058203476
				Rfx5	2010012O05Rik	0.089553637
				Rfx5	Atg2b	0.090276941
				Rfx5	Cpeb3	0.082422795
				Rfx5	Zfp639	0.067534756
				Rfx5	Recql5	0.082914315
				Rfx5	Akr1b10	0.059896839
				Rfx5	2700046G09Rik	0.051691568
				Rfx5	Cstad	0.111579247
				Rfx5	Zmat1	0.052321803
				Rfx5	Nt5dc3	0.057021888
				Rfx5	Rit2	0.052242708
				Rfx5	Rab21	0.064201208
				Rfx5	Atp1b3	0.070020029
				Rfx5	Rgs14	0.057173321
				Rfx5	Nipsnap1	0.054647249
				Rfx5	Ifltd1	0.076772002
				Rfx5	Casp3	0.063760325
				Rfx5	Psma1	0.07814945
				Rora	Atat1	0.086542678
				Rora	Dclre1b	0.131537003
				Rora	Adck2	0.117924921
				Cpeb1	Smarcc2	0.062976147
				Ogdh	Smarcc2	0.073858252
				Rbm3	Smarcc2	0.05643066
				A930017M01Rik	Smarcc2	0.056365269
				9330171B17Rik	Smarcc2	0.05586575
				Ass1	Smarcc2	0.081993112
				Smarcc2	Susd4	0.074375858
				Smarcc2	Rgs10	0.07507431
				Smarcc2	D10Wsu52e	0.056828687
				Smarcc2	C330019G07Rik	0.052991249
				Smarcc2	Alkbh3	0.052486559
				Smarcc2	Glyr1	0.056485022
				Smarcc2	Ache	0.056590373
				Smarcc2	Ssbp3	0.062797462
				Smarcc2	Scrn1	0.055244215
				Smarcc2	Ccdc67	0.067421762
				Smarcc2	Glt1d1	0.052089825
				Smarcc2	Prpsap2	0.066220347
				Smarcc2	Cenpn	0.078552292
				Smarcc2	Ctss	0.07110678
				Smarcc2	Trpt1	0.062051503
				Sox5	Cdc42se2	0.08361041
				Sox5	Odz1	0.055949812
				Sox5	Hipk3	0.05298546
				Sox5	Zzz3	0.054849353
				Sox5	10-Sep	0.086834975
				Gpam	Stat3	0.063873503
				Stat3	Canx	0.151441521
				Stat3	Ppp2r4	0.084415983
				Stat3	Dennd1a	0.073330571
				Stat3	Hbq1	0.071890731
				Anapc7	Stat3	0.062447084
				Ano10	Stat3	0.065707993
				Fst	Tcfe3	0.059613119
				Socs2	Tcfe3	0.071589812
				Maml3	Tcfe3	0.059802724
				Tcfe3	Ppapdc1a	0.065356525
				Tcfe3	Arhgef33	0.100124025
				Tcfe3	Htt	0.052589695
				Tcfe3	Arih2	0.054371048
				Tcfe3	Hp1bp3	0.091181954
				Tcfe3	Fancm	0.061714689
				Tcfe3	D18Ertd653e	0.069874369
				Tcfe3	Scamp3	0.066419995
				Tcfe3	Acp1	0.052714061
				Tcfe3	Sh3yl1	0.062660229
				Tcfe3	Optn	0.061304887
				Tcfe3	Gm13007	0.050132454
				Tcfe3	Oxtr	0.081797425
				Tcfe3	Ankrd34b	0.065024637
				Tcfe3	Scand3	0.068175593
				Tcfe3	Spink8	0.053440289
				Tef	U2	0.05403025
				Fst	Tulp4	0.087723255
				Socs2	Tulp4	0.099199973
				Cish	Tulp4	0.078568137
				Hsph1	Tulp4	0.108913515
				Irs2	Tulp4	0.112284365
				Maml3	Tulp4	0.081591168
				Igf1	Tulp4	0.081830559
				Cited2	Tulp4	0.050114332
				Gnai1	Tulp4	0.079355212
				Cbln4	Tulp4	0.085690536
				C1rb	Tulp4	0.075672214
				Igfbp3	Tulp4	0.05099193
				6330527O06Rik	Tulp4	0.074025507
				Apcdd1	Tulp4	0.094601266
				Tulp4	Zcchc16	0.051556493
				Tulp4	Hibadh	0.052219064
				Tulp4	Zfp687	0.084011529
				Tulp4	Kcne1l	0.055679622
				Tulp4	Gbp6	0.076490208
				Tulp4	Syt17	0.050799261
				Tulp4	Muc16	0.125486711
				Lrrc49	Zfp39	0.050303395
				Flywch1	Zfp39	0.064015224
				Pkd2l2	Zfp39	0.074589819
				Zfp39	Acaca	0.051872606
				Zfp39	Dlg1	0.063351792
				Zfp39	Ddx56	0.060819921
				Zfp39	Inpp4a	0.053999975
				Zfp39	Copg	0.067676091
				Zfp39	Rnaseh2c	0.076495879
				Zfp39	Anapc4	0.055705303
				Fst	Zfp687	0.052779574
				Socs2	Zfp687	0.105729716
				Cish	Zfp687	0.066134754
				Hsph1	Zfp687	0.123996836
				Irs2	Zfp687	0.06899267
				Maml3	Zfp687	0.10107782
				Igf1	Zfp687	0.12857576
				Cited1	Zfp687	0.055617679
				Gnai1	Zfp687	0.113627786
				Cbln4	Zfp687	0.087269439
				C1rb	Zfp687	0.12643841
				Igfbp3	Zfp687	0.111716262
				Cnih3	Zfp687	0.072816526
				6330527O06Rik	Zfp687	0.055952435
				Apcdd1	Zfp687	0.066757346
				Slc23a2	Zfp687	0.050519739
				Tubgcp2	Zfp687	0.051538295
				Cnot6l	Zfp687	0.066961208
				Hcrtr2	Zfp687	0.052518888
				Sntg2	Zfp687	0.056670438
				Coch	Zfp687	0.061567931
				Hibadh	Zfp687	0.07148318
				Zfp687	Dusp26	0.070015043
				Zfp687	Trim9	0.072333688
				Zfp687	U6	0.054448838
				Zfp687	Ryr2	0.066830524
				Zfp687	Ankrd35	0.055853349
				Zfp687	Etnk2	0.059034173
				Zfp687	Foxred2	0.050054217
				Zfp687	Pfkfb4	0.059402118
				Zfp687	Pvt1	0.06013895
				Zfp687	Loxl1	0.056016654
				Zfp687	Muc16	0.114213349
				Zfp551	Vac14	0.055832516
				Mxra7	Zfp868	0.073852554
				Alkbh3	Zfp868	0.05038938
				Ube2g1	Zfp868	0.052388221
				Zfp868	Ece1	0.051354402
				Zfp868	Plbd2	0.069455452
				Zfp868	Gm10387	0.074008297
				Zfp868	Ankrd16	0.142586088
				A930017M01Rik	Zim1	0.054180453
				Ablim3	Zim1	0.088743461
				6330403K07Rik	Zim1	0.058062378
				Gabre	Zim1	0.107709329
				Pgr15l	Zim1	0.143145412
				Cdc25a	Zim1	0.053911346
				C030019I05Rik	Zim1	0.098311692
				Maged2	Zim1	0.093342829
				Rab36	Zim1	0.152454801
				Gabrq	Zim1	0.054915667
				D10Wsu52e	Zim1	0.069673478
				Zim1	Scrn1	0.062092725
				Zim1	5330417C22Rik	0.066421087
				Zim1	Acaca	0.052228839
				Zim1	Atp2b2	0.05281843
				Zim1	Parp8	0.050504862
				Zim1	Zfp37	0.081307786
				Zim1	Fam70a	0.063397645
				Zim1	Tpd52l1	0.127343866
				Zim1	Efna5	0.111998016
				Zim1	4732471D19Rik	0.078759242
				Zim1	Pnma3	0.054240874
				Zim1	Dnahc1	0.107996721
				Zim1	Gbf1	0.059532367
				Zim1	Fam83d	0.05585582
				Zim1	Irs4	0.087739979
				Zim1	Rnf138	0.055196475
				Zim1	Ugdh	0.051455441
				Zim1	G3bp2	0.052417345
				Zim1	Gsbs	0.114201088
				Zim1	Arhgap24	0.079549641
				Zim1	Elp2	0.059791044
				Zim1	Zdhhc9	0.06074041
				Fbrsl1	Zmiz1	0.055974886
				Zmiz1	Ccna2	0.05887837
				Zmiz1	Fam83d	0.062312747
				Ncor2	Zmiz1	0.269913794
				Zmiz1	Dydc2	0.058016875
				Zxdc	Qpct	0.053222745
				Zxdc	Sccpdh	0.051706811
				Zxdc	Arhgap12	0.053520301
				Zxdc	Dok3	0.054544081
				Zxdc	Boc	0.069448837
				Zxdc	Tmem205	0.062514633
				Zxdc	Epc2	0.094936389
				Zxdc	Folr2	0.05657679
				Zxdc	Mocs1	0.067135988
				Zxdc	Rasgrf1	0.064125938
				Zxdb	Slc27a1	0.059266972
				Zxdb	Gm3579	0.054625263
				Atf7ip	Ush1c	0.146365903
				Atf7ip	Ccdc160	0.050089365
				Atf7ip	Eif3m	0.051335618
				Atf7ip	Serpinh1	0.08961398
				Atf7ip	Zc3h11a	0.111260467
				Zfp106	Atf7ip	0.058948837
				Xpo6	Atf7ip	0.072853364
				Pomt1	Atf7ip	0.156205292
				Fst	Cited1	0.074354059
				Socs2	Cited1	0.20851204
				Cish	Cited1	0.137294541
				Hsph1	Cited1	0.149430524
				Irs2	Cited1	0.103926613
				Maml3	Cited1	0.182565009
				Igf1	Cited1	0.1565889
				Cited2	Cited1	0.076767729
				Cited1	St6galnac5	0.092084574
				Cited1	Gnai1	0.066186752
				Cited1	Dcc	0.120476779
				Cited1	Cbln4	0.14856867
				Cited1	C1rb	0.138547582
				Cited1	Igfbp5	0.117095255
				Cited1	Igfbp3	0.059149793
				Cited1	Cnih3	0.132244964
				Cited1	6330527O06Rik	0.082919512
				Cited1	Kcnh8	0.122286865
				Cited1	Apcdd1	0.065693013
				Cited1	Pmepa1	0.051693281
				Cited1	Tspan31	0.078146115
				Cited1	Ppapdc1a	0.050595558
				Cited1	Arhgef33	0.0830313
				Cited1	Cnot6l	0.14403354
				Cited1	Hcrtr2	0.052107566
				Cited1	Sntg2	0.050129807
				Cited1	Coch	0.142688221
				Cited1	Hibadh	0.12384798
				Cited1	Kcnv1	0.055062802
				Cited1	Clstn2	0.097017549
				Cited1	Git2	0.078717463
				Cited1	C1s	0.115105055
				Cited1	Trim9	0.142566811
				Cited1	Pcdh9	0.0504887
				Cited1	Gbp6	0.050303811
				Cited1	Man1c1	0.055883047
				Cited1	4833424O15Rik	0.091212371
				Cited1	Amigo2	0.104439268
				Cited1	Dusp6	0.067464844
				Cited1	Bai3	0.050214714
				Cited1	Inha	0.055776565
				Cited1	Wbscr17	0.060898196
				Cited1	Gm1862	0.080296335
				Cited1	Tbc1d17	0.068732087
				Cited1	Ercc1	0.070262898
				Cited1	U6	0.060998898
				Cited1	Sdr42e1	0.0803013
				Cited1	Mmachc	0.069276057
				Cited1	Muc16	0.149113771
				Fst	Cited2	0.121254369
				Socs2	Cited2	0.132131447
				Cish	Cited2	0.183539356
				Hsph1	Cited2	0.091131728
				Irs2	Cited2	0.137026246
				Maml3	Cited2	0.145841619
				Igf1	Cited2	0.099066443
				Cited2	St6galnac5	0.052086483
				Cited2	Gnai1	0.078452378
				Cited2	Dcc	0.121232469
				Cited2	Cbln4	0.088344255
				Cited2	C1rb	0.102820069
				Cited2	Igfbp5	0.073446291
				Cited2	Igfbp3	0.052561212
				Cited2	Cnih3	0.050553548
				Cited2	Kcnh8	0.094458657
				Cited2	Apcdd1	0.095172424
				Cited2	Pmepa1	0.145299815
				Cited2	Sh3rf3	0.068018726
				Cited2	Tspan31	0.063599329
				Cited2	A2m	0.051448275
				Cited2	Tubgcp2	0.061973527
				Cited2	Hcrtr2	0.068022832
				Cited2	Clstn2	0.067703434
				Cited2	Fam55d	0.054484695
				Cited2	C1s	0.109655362
				Cited2	Pcdh9	0.084587841
				Cited2	Gbp6	0.072367042
				Cited2	Man1c1	0.074404283
				Cited2	9030425E11Rik	0.070694273
				Cited2	6030405A18Rik	0.083121306
				Cited2	Alox5ap	0.06080507
				Cited2	Slc26a8	0.052555843
				Cited2	Muc16	0.179136791
				Fst	Dcc	0.107615939
				Socs2	Dcc	0.166821515
				Cish	Dcc	0.19188906
				Hsph1	Dcc	0.099511448
				Irs2	Dcc	0.1158477
				Maml3	Dcc	0.170532286
				Igf1	Dcc	0.119093443
				St6galnac5	Dcc	0.06991646
				Dcc	Cbln4	0.086488705
				Dcc	C1rb	0.122522236
				Dcc	Igfbp5	0.063000033
				Dcc	Cnih3	0.062122328
				Dcc	Kcnh8	0.146154084
				Dcc	Apcdd1	0.065949932
				Dcc	Pmepa1	0.082644854
				Dcc	Sh3rf3	0.051299785
				Dcc	A2m	0.052037559
				Dcc	Arhgef33	0.07355116
				Dcc	Tubgcp2	0.053416144
				Dcc	Cnot6l	0.07409567
				Dcc	Hcrtr2	0.063756157
				Dcc	Coch	0.054647093
				Dcc	Clstn2	0.050349845
				Dcc	Fam55d	0.050789858
				Dcc	C1s	0.123899958
				Dcc	Trim9	0.051421768
				Dcc	Pcdh9	0.090186737
				Dcc	Man1c1	0.058152533
				Dcc	E230008N13Rik	0.057441084
				Dcc	Muc16	0.1647422
				Igf1	Hcfc1	0.05296354
				C1rb	Hcfc1	0.060567701
				Ankrd35	Hcfc1	0.154862503
				Etnk2	Hcfc1	0.085291257
				Hcfc1	Dnajc11	0.063256282
				Hcfc1	Fam196b	0.082368779
				Hcfc1	Adamts2	0.142028227
				Hcfc1	Fam19a2	0.088582942
				Hcfc1	Ankrd34b	0.053285993
				Htt	A930017M01Rik	0.059356439
				Htt	Arih2	0.071534162
				Htt	2410089E03Rik	0.075227848
				Htt	Kcnj9	0.086439568
				Htt	Rxfp2	0.10152222
				Htt	Chrna3	0.066353477
				Htt	Cdc25a	0.054156624
				Htt	Acer2	0.084371339
				Htt	D130043K22Rik	0.064659465
				Htt	Ankrd34b	0.071983065
				Htt	Scand3	0.085407728
				Htt	Stc2	0.068573174
				Fst	Htt	0.064257299
				Ifi202b	Lmo2	0.075143344
				Ifi202b	Nup62cl	0.112667931
				Ifi202b	Galnt14	0.063520167
				Ifi202b	Dcbld1	0.08843701
				Ifi202b	Dctpp1	0.05253054
				Fst	Maml3	0.133741189
				Socs2	Maml3	0.215754598
				Cish	Maml3	0.200154281
				Hsph1	Maml3	0.171378856
				Irs2	Maml3	0.158170877
				Maml3	Igf1	0.176667978
				Maml3	Csn1s1	0.057292617
				Maml3	St6galnac5	0.131373382
				Maml3	Hspb6	0.097883221
				Maml3	Gnai1	0.127729171
				Maml3	Cbln4	0.165734237
				Maml3	C1rb	0.171887834
				Maml3	Igfbp5	0.141849676
				Maml3	Igfbp3	0.107947931
				Maml3	Cnih3	0.137492835
				Maml3	6330527O06Rik	0.111740412
				Maml3	Kcnh8	0.171262981
				Maml3	Apcdd1	0.121000732
				Maml3	Cntnap2	0.084919309
				Maml3	Pmepa1	0.108960329
				Maml3	Cpeb1	0.053499076
				Maml3	Sh3rf3	0.083774342
				Maml3	Tspan31	0.099874706
				Maml3	Hecw2	0.081225164
				Maml3	Ppapdc1a	0.099016545
				Maml3	A2m	0.067721337
				Maml3	Slc23a2	0.068722136
				Maml3	Arhgef33	0.147927234
				Maml3	Tubgcp2	0.089971033
				Maml3	Cnot6l	0.140038631
				Maml3	Hcrtr2	0.115436018
				Maml3	Sntg2	0.088169102
				Maml3	Coch	0.141794642
				Maml3	Zcchc16	0.058924172
				Maml3	Prr16	0.066090486
				Maml3	Ndufa2	0.070051939
				Maml3	Hibadh	0.107802515
				Maml3	Kcnv1	0.077628198
				Maml3	Vgf	0.070282494
				Maml3	Clstn2	0.145818148
				Maml3	Git2	0.115314619
				Maml3	Rars	0.078030787
				Maml3	Nms	0.062892004
				Maml3	Cirbp	0.076531166
				Maml3	Kcne1l	0.057434365
				Maml3	Park2	0.06067325
				Maml3	C1s	0.16650002
				Maml3	Dusp26	0.089176228
				Maml3	Glg1	0.051444754
				Maml3	Trim9	0.141580254
				Maml3	Pcdh9	0.070124749
				Maml3	Gbp6	0.072136844
				Maml3	Inhba	0.054876166
				Maml3	Man1c1	0.052011764
				Maml3	4833424O15Rik	0.072922359
				Maml3	Amigo2	0.063341955
				Maml3	Depdc6	0.055405191
				Maml3	9030425E11Rik	0.053386764
				Maml3	U6	0.050964071
				Maml3	6030405A18Rik	0.06632524
				Maml3	Ryr2	0.05678308
				Maml3	Mamld1	0.056848594
				Maml3	Ankrd35	0.071414426
				Maml3	Etnk2	0.072242723
				Maml3	Sdf2l1	0.050692451
				Maml3	Whamm	0.0887272
				Maml3	Inha	0.081682144
				Maml3	Gm1862	0.088256212
				Maml3	Foxred2	0.076161569
				Maml3	Cxxc5	0.06457325
				Maml3	Tbc1d17	0.07611412
				Maml3	Ercc1	0.050055731
				Maml3	Ptger4	0.051153699
				Maml3	Sdr42e1	0.063802625
				Maml3	Spink8	0.068216674
				Maml3	Muc16	0.184745658
				Ass1	Optn	0.054787605
				Fancm	Optn	0.063397245
				Optn	Rps6ka6	0.058397151
				Optn	E130304F04Rik	0.062355385
				Optn	Gpam	0.054576423
				Optn	Oxtr	0.080755316
				Optn	Polr3h	0.063455813
				Optn	Smyd3	0.062973568
				Optn	Pnma3	0.066928572
				Psmc5	Prss35	0.055263886
				Psmc5	Gbf1	0.089487503
				Rlim	Ppm1a	0.059266836
				Rlim	Tmem194b	0.055777219
				Sra1	Ptpdc1	0.103877123
				Igfbp5	Taf10	0.064119324
				Wbscr17	Taf10	0.05927006
				Prr16	Tdp2	0.052776994
				Fam55d	Tdp2	0.093955126
				Tdp2	Hist1h4d	0.182381338
				Exoc2	Pcgf2	0.108018097
				Pcgf2	Dab1	0.090562149
				Pcgf2	Sccpdh	0.107174821
				Pcgf2	Tbl3	0.095276747
				Pcgf2	Usp47	0.054054452
				Pcgf2	Arhgap12	0.050578617
				Pcgf2	Galnt14	0.075706971
				Pcgf2	Tmem205	0.069655294
				Pcgf2	A630033E08Rik	0.093273599
				Pcgf2	Poc1b	0.059606843
				Lrrc49	Pcgf2	0.074956229
				Setd1a	BC051142	0.100643076
				Rab36	Mtf2	0.051770226
				Mtf2	Rps6ka6	0.064416165
				Mtf2	Pkd2l2	0.085474522
				Mtf2	Fnbp1l	0.090334058
				Mtf2	Zfp37	0.108971812
				Mtf2	Ddx24	0.051908648
				Mtf2	2310008H04Rik	0.062496147
				Mtf2	9130011J15Rik	0.099434716
				Mtf2	Ddx54	0.062091944
				Mtf2	Fam83d	0.051566868
				Mtf2	Esyt3	0.069862234
				Lrrc49	Mtf2	0.052498142
				Ttc28	Mtf2	0.081334362
				Phka2	Mtf2	0.064733367
